# Supplementary material for: An autophagy-related long non-coding RNA prognostic model and related immune research for female breast cancer
Source: Front Oncol. 2022 Dec 15;12:929240. doi: 10.3389/fonc.2022.929240 (PMC9798206; doi:10.3389/fonc.2022.929240)
Supplement: Supplementary file 1 [file DataSheet_1.xlsx]

## Sheet: Sheet1
AMBRA1
APOL1
ARNT
ARSA
ARSB
ATF4
ATF6
ATG10
ATG12
ATG16L1
ATG16L2
ATG2A
ATG2B
ATG3
ATG4A
ATG4B
ATG4C
ATG4D
ATG5
ATG7
ATG9A
ATG9B
ATIC
BAG1
BAG3
BAK1
BAX
BCL2
BCL2L1
BECN1
BID
BIRC5
BIRC6
BNIP1
BNIP3
BNIP3L
C12orf44
C17orf88
CALCOCO2
CAMKK2
CANX
CAPN1
CAPN10
CAPN2
CAPNS1
CASP1
CASP3
CASP4
CASP8
CCL2
CCR2
CD46
CDKN1A
CDKN1B
CDKN2A
CFLAR
CHMP2B
CHMP4B
CLN3
CTSB
CTSD
CTSL1
CX3CL1
CXCR4
DAPK1
DAPK2
DDIT3
DIRAS3
DLC1
DNAJB1
DNAJB9
DRAM1
EDEM1
EEF2
EEF2K
EGFR
EIF2AK2
EIF2AK3
EIF2S1
EIF4EBP1
EIF4G1
ERBB2
ERN1
ERO1L
FADD
FAM48A
FAS
FKBP1A
FKBP1B
FOS
FOXO1
FOXO3
GAA
GAA
GABARAP
GABARAP
GABARAPL1
GABARAPL1
GABARAPL2
GABARAPL2
GAPDH
GAPDH
GNAI3
GNAI3
GNB2L1
GNB2L1
GOPC
GOPC
GRID1
GRID1
GRID2
GRID2
HDAC1
HDAC6
HGS
HIF1A
HSP90AB1
HSPA5
HSPA8
HSPB8
IFNG
IKBKB
IKBKE
IL24
IRGM
ITGA3
ITGA6
ITGB1
ITGB4
ITPR1
KIAA0226
KIAA0652
KIAA0831
KIF5B
KLHL24
LAMP1
LAMP2
MAP1LC3A
MAP1LC3B
MAP1LC3C
MAP2K7
MAPK1
MAPK3
MAPK8
MAPK8IP1
MAPK9
MBTPS2
MLST8
MTMR14
MTOR
MYC
NAF1
NAMPT
NBR1
NCKAP1
NFE2L2
NFKB1
NKX2-3
NLRC4
NPC1
NRG1
NRG2
NRG3
P4HB
PARK2
PARP1
PEA15
PELP1
PEX14
PEX3
PIK3C3
PIK3R4
PINK1
PPP1R15A
PRKAB1
PRKAR1A
PRKCD
PRKCQ
PTEN
PTK6
RAB11A
RAB1A
RAB24
RAB33B
RAB5A
RAB7A
RAC1
RAF1
RB1
RB1CC1
RELA
RGS19
RHEB
RPS6KB1
RPTOR
SAR1A
SERPINA1
SESN2
SH3GLB1
SIRT1
SIRT2
SPHK1
SPNS1
SQSTM1
ST13
STK11
TBK1
TM9SF1
TMEM49
TMEM74
TNFSF10
TP53
TP53INP2
TP63
TP73
TSC1
TSC2
TUSC1
ULK1
ULK2
ULK3
USP10
UVRAG
VAMP3
VAMP7
VEGFA
WDFY3
WDR45
WDR45L
WIPI1
WIPI2
ZFYVE1
