# Supplementary material for: An autophagy-related long non-coding RNA prognostic model and related immune research for female breast cancer
Source: Front Oncol. 2022 Dec 15;12:929240. doi: 10.3389/fonc.2022.929240 (PMC9798206; doi:10.3389/fonc.2022.929240)
Supplement: Supplementary file 2 [file DataSheet_2.xlsx]

## Sheet: Sheet1
ARGgene	lncRNA	cor	pvalue
BIRC6	AC002550.2	0.353587	2.28e-32
MAPK8	AC002550.2	0.359404	1.85e-33
PIK3C3	AC002550.2	0.33856	1.19e-29
TSC1	AC002550.2	0.365166	1.46e-34
WDFY3	AC002550.2	0.341341	3.83e-30
ATG16L2	AC008969.1	0.302744	9.27e-24
ATG2B	AC008969.1	0.326286	1.53e-27
BIRC6	AC008969.1	0.422753	6.73e-47
CFLAR	AC008969.1	0.301228	1.58e-23
MAPK8	AC008969.1	0.326772	1.27e-27
PIK3C3	AC008969.1	0.314227	1.46e-25
TSC1	AC008969.1	0.4477	4.87e-53
WDFY3	AC008969.1	0.384693	1.79e-38
BID	GSEC	0.30648	2.45e-24
GAPDH	GSEC	0.345586	6.65e-31
BID	AL391244.3	0.30582	3.1e-24
NBR1	AL391244.3	-0.304707	4.62e-24
APOL1	PCED1B-AS1	0.346061	5.46e-31
CASP1	PCED1B-AS1	0.399241	1.45e-41
CASP4	PCED1B-AS1	0.419196	4.6e-46
CCR2	PCED1B-AS1	0.494079	6.68e-66
CFLAR	PCED1B-AS1	0.327218	1.06e-27
CXCR4	PCED1B-AS1	0.418469	6.79e-46
IKBKE	PCED1B-AS1	0.337789	1.62e-29
IL24	PCED1B-AS1	0.347119	3.51e-31
PRKCQ	PCED1B-AS1	0.539289	1.69e-80
RGS19	PCED1B-AS1	0.32117	1.08e-26
TSC1	TRAPPC12-AS1	0.34128	3.92e-30
ATG12	AC114763.1	0.342959	1.97e-30
ATG2B	AC114763.1	0.475629	1.51e-60
BIRC6	AC114763.1	0.590024	9.15e-100
CFLAR	AC114763.1	0.313986	1.6e-25
MAPK8	AC114763.1	0.308329	1.26e-24
PIK3C3	AC114763.1	0.431385	5.77e-49
TSC1	AC114763.1	0.482816	1.36e-62
WDFY3	AC114763.1	0.601058	2.02e-104
PRKAB1	SYNPR-AS1	0.300959	1.74e-23
APOL1	AC008105.3	0.342869	2.04e-30
ATG4B	AC008105.3	0.307088	1.97e-24
BAX	AC008105.3	0.304131	5.67e-24
CAPN10	AC008105.3	0.452164	3.42e-54
CASP1	AC008105.3	0.412214	1.87e-44
CASP4	AC008105.3	0.386252	8.49e-39
CCR2	AC008105.3	0.485994	1.63e-63
CFLAR	AC008105.3	0.437566	1.75e-50
CXCR4	AC008105.3	0.43687	2.61e-50
FAS	AC008105.3	0.319736	1.86e-26
IKBKE	AC008105.3	0.411851	2.26e-44
IL24	AC008105.3	0.388526	2.84e-39
NLRC4	AC008105.3	0.302548	9.93e-24
PRKCQ	AC008105.3	0.596155	2.49e-102
RAB24	AC008105.3	0.376964	6.8e-37
RGS19	AC008105.3	0.412752	1.41e-44
ATG12	SNHG14	0.334665	5.68e-29
ATG2B	SNHG14	0.520043	5.14e-74
BIRC6	SNHG14	0.419359	4.21e-46
ITPR1	SNHG14	0.327863	8.28e-28
MAPK8	SNHG14	0.336881	2.34e-29
PIK3C3	SNHG14	0.406991	2.82e-43
RAB33B	SNHG14	0.306281	2.63e-24
TSC1	SNHG14	0.439259	6.65e-51
WDFY3	SNHG14	0.504533	4.38e-69
NAMPT	LINC01554	0.35506	1.21e-32
BIRC6	EP300-AS1	0.392411	4.28e-40
CFLAR	EP300-AS1	0.394534	1.51e-40
KLHL24	EP300-AS1	0.308387	1.23e-24
WDFY3	EP300-AS1	0.30872	1.09e-24
GABARAPL2	AC009113.1	0.395557	9.09e-41
MAP1LC3B	AC009113.1	0.309132	9.42e-25
ATG2B	AL023284.4	-0.30394	6.07e-24
GAPDH	AL023284.4	0.331502	1.99e-28
RB1	AL023284.4	-0.308351	1.25e-24
GAPDH	AC024896.1	0.314951	1.12e-25
ARSA	AL139246.5	0.344205	1.18e-30
BAX	AL139246.5	0.320808	1.24e-26
CLN3	AL139246.5	0.335896	3.47e-29
GAA	AL139246.5	0.316751	5.72e-26
MAPK3	AL139246.5	0.357832	3.67e-33
MLST8	AL139246.5	0.372533	5.24e-36
RAB24	AL139246.5	0.33932	8.72e-30
STK11	AL139246.5	0.355193	1.15e-32
WDR45	AL139246.5	0.321174	1.08e-26
NAMPT	AL109615.3	0.377953	4.29e-37
ATG16L2	AL136304.1	0.357592	4.07e-33
CAPN10	AL136304.1	0.320105	1.62e-26
FOXO1	AC002546.1	0.407802	1.86e-43
ATG12	FAM198B-AS1	0.335502	4.06e-29
ATG16L1	FAM198B-AS1	0.321487	9.61e-27
ATG2B	FAM198B-AS1	0.512872	1.05e-71
BAK1	FAM198B-AS1	-0.348166	2.27e-31
BAX	FAM198B-AS1	-0.300284	2.2e-23
BCL2	FAM198B-AS1	0.37161	7.99e-36
BECN1	FAM198B-AS1	0.308218	1.31e-24
BID	FAM198B-AS1	-0.381442	8.36e-38
BIRC6	FAM198B-AS1	0.321411	9.89e-27
CD46	FAM198B-AS1	0.369771	1.84e-35
EEF2K	FAM198B-AS1	0.318182	3.35e-26
GAPDH	FAM198B-AS1	-0.35206	4.38e-32
IKBKB	FAM198B-AS1	0.327407	9.89e-28
NBR1	FAM198B-AS1	0.385399	1.28e-38
PIK3C3	FAM198B-AS1	0.376469	8.56e-37
PRKAB1	FAM198B-AS1	0.320689	1.3e-26
RAB33B	FAM198B-AS1	0.306769	2.21e-24
RB1	FAM198B-AS1	0.308076	1.38e-24
TSC1	FAM198B-AS1	0.484113	5.73e-63
WDFY3	FAM198B-AS1	0.482315	1.89e-62
ATG16L2	AC016957.2	0.318995	2.47e-26
CAPN10	AC016957.2	0.307536	1.68e-24
HSPA8	AC016957.2	-0.300359	2.15e-23
CAPN10	LINC01481	0.339133	9.41e-30
BCL2	AC118553.1	0.305523	3.45e-24
ATG2B	LINC01237	0.336713	2.5e-29
BIRC6	LINC01237	0.36354	3e-34
CFLAR	LINC01237	0.33717	2.08e-29
TSC1	LINC01237	0.504571	4.27e-69
WDFY3	LINC01237	0.419916	3.12e-46
PIK3C3	AL133520.1	0.302762	9.21e-24
ARSB	AL391244.1	-0.34617	5.22e-31
ATG4B	AL391244.1	0.448541	2.96e-53
BAX	AL391244.1	0.456695	2.22e-55
CAPN10	AL391244.1	0.526199	4.81e-76
CHMP4B	AL391244.1	0.31438	1.38e-25
EIF2AK3	AL391244.1	-0.319088	2.38e-26
HGS	AL391244.1	0.304689	4.65e-24
HIF1A	AL391244.1	-0.3083	1.27e-24
ITGB1	AL391244.1	-0.387685	4.26e-39
KIF5B	AL391244.1	-0.304803	4.46e-24
MAP1LC3A	AL391244.1	0.30376	6.47e-24
MAP2K7	AL391244.1	0.347097	3.55e-31
MAPK1	AL391244.1	-0.337627	1.73e-29
MBTPS2	AL391244.1	-0.303787	6.41e-24
MLST8	AL391244.1	0.463362	3.66e-57
NCKAP1	AL391244.1	-0.412849	1.34e-44
PELP1	AL391244.1	0.390956	8.72e-40
PEX14	AL391244.1	0.582736	8.71e-97
RAB24	AL391244.1	0.486026	1.59e-63
RAB5A	AL391244.1	-0.308699	1.1e-24
RB1	AL391244.1	-0.31311	2.2e-25
STK11	AL391244.1	0.50968	1.08e-70
ULK3	AL391244.1	0.300116	2.34e-23
WDR45	AL391244.1	0.409873	6.34e-44
BIRC6	RMRP	0.406308	4.01e-43
KLHL24	RMRP	0.305387	3.62e-24
BIRC6	LINC00852	0.40591	4.92e-43
CFLAR	LINC00852	0.419997	2.99e-46
MAPK8	LINC00852	0.316578	6.1e-26
PIK3C3	LINC00852	0.323899	3.83e-27
TSC1	LINC00852	0.406821	3.08e-43
WDFY3	LINC00852	0.323764	4.03e-27
ATG12	AC006213.4	0.342373	2.51e-30
BIRC6	AC006213.4	0.322769	5.9e-27
KLHL24	AC006213.4	0.301031	1.69e-23
PIK3C3	AC006213.4	0.300294	2.2e-23
RAB33B	AC006213.4	0.33044	3.02e-28
ATG12	AC008115.3	0.32962	4.17e-28
ATG16L2	AC008115.3	0.340785	4.8e-30
ATG2B	AC008115.3	0.468518	1.44e-58
BIRC6	AC008115.3	0.521781	1.39e-74
CDKN1B	AC008115.3	0.315822	8.08e-26
CFLAR	AC008115.3	0.308806	1.06e-24
MAPK8	AC008115.3	0.365556	1.23e-34
PIK3C3	AC008115.3	0.447161	6.7e-53
TSC1	AC008115.3	0.48388	6.69e-63
WDFY3	AC008115.3	0.5113	3.33e-71
ATG12	LINC01355	0.411928	2.17e-44
ATG16L2	LINC01355	0.331852	1.73e-28
ATG2B	LINC01355	0.349666	1.21e-31
BIRC6	LINC01355	0.402018	3.57e-42
CFLAR	LINC01355	0.326074	1.66e-27
HSPA8	LINC01355	-0.326835	1.23e-27
MAPK8	LINC01355	0.386867	6.32e-39
PIK3C3	LINC01355	0.367669	4.76e-35
TSC1	LINC01355	0.479535	1.18e-61
WDFY3	LINC01355	0.382846	4.31e-38
BID	AC022509.2	0.303076	8.24e-24
CDKN2A	AC022509.2	0.36001	1.42e-33
GAPDH	AC022509.2	0.313352	2.02e-25
CLN3	AC135048.3	0.340143	6.24e-30
MAPK3	AC135048.3	0.399674	1.17e-41
MLST8	AC135048.3	0.401603	4.41e-42
SPNS1	AC135048.3	0.320987	1.16e-26
TSC2	AC135048.3	0.320201	1.56e-26
ATG12	LINC00893	0.315357	9.6e-26
ATG16L2	LINC00893	0.50996	8.82e-71
ATG2B	LINC00893	0.327469	9.65e-28
BIRC6	LINC00893	0.304628	4.75e-24
CAPN10	LINC00893	0.39637	6.08e-41
IKBKB	LINC00893	0.344521	1.03e-30
PIK3C3	LINC00893	0.305304	3.73e-24
RAB24	LINC00893	0.32197	8e-27
SPNS1	LINC00893	0.314453	1.34e-25
TSC1	LINC00893	0.528283	9.68e-77
TSC2	LINC00893	0.428075	3.64e-48
WDFY3	LINC00893	0.354641	1.45e-32
BCL2	USP27X-AS1	0.353905	1.99e-32
BECN1	USP27X-AS1	0.399617	1.2e-41
GABARAPL2	USP27X-AS1	0.32564	1.96e-27
HDAC6	USP27X-AS1	0.466086	6.67e-58
MAPK3	USP27X-AS1	0.305286	3.76e-24
MBTPS2	USP27X-AS1	0.338689	1.13e-29
NBR1	USP27X-AS1	0.404161	1.2e-42
ULK2	USP27X-AS1	0.345984	5.64e-31
ATG2B	IQCH-AS1	0.375977	1.08e-36
BCL2	IQCH-AS1	0.312775	2.49e-25
PIK3C3	IQCH-AS1	0.371199	9.64e-36
RAB11A	IQCH-AS1	0.481727	2.79e-62
ULK2	IQCH-AS1	0.342179	2.71e-30
WDFY3	IQCH-AS1	0.38162	7.69e-38
BIRC6	AL121655.1	0.322375	6.86e-27
KLHL24	AL121655.1	0.318041	3.53e-26
MAPK8	AL121655.1	0.362461	4.84e-34
ATG16L2	AC087500.1	0.414747	4.92e-45
ATG2B	AC087500.1	0.399112	1.55e-41
CAPN10	AC087500.1	0.343551	1.54e-30
EEF2K	AC087500.1	0.333838	7.89e-29
IKBKB	AC087500.1	0.410292	5.1e-44
P4HB	AC087500.1	-0.326629	1.34e-27
PIK3C3	AC087500.1	0.36915	2.44e-35
PRKAB1	AC087500.1	0.393386	2.66e-40
TSC1	AC087500.1	0.522865	6.11e-75
TSC2	AC087500.1	0.420013	2.96e-46
ULK2	AC087500.1	0.315489	9.14e-26
WDFY3	AC087500.1	0.316895	5.42e-26
ATF4	SNHG15	0.424951	2.03e-47
ATG2B	SNHG15	-0.374767	1.88e-36
ATG4B	SNHG15	0.398602	2e-41
ATG4D	SNHG15	0.325811	1.83e-27
BAK1	SNHG15	0.324805	2.7e-27
BAX	SNHG15	0.42941	1.74e-48
BID	SNHG15	0.37957	2.02e-37
BIRC5	SNHG15	0.303531	7.01e-24
BNIP3L	SNHG15	-0.302357	1.06e-23
CAPN10	SNHG15	0.368351	3.5e-35
CD46	SNHG15	-0.32244	6.69e-27
CDKN2A	SNHG15	0.400613	7.27e-42
DDIT3	SNHG15	0.362797	4.17e-34
EIF4EBP1	SNHG15	0.32885	5.64e-28
GAPDH	SNHG15	0.313011	2.28e-25
ITGB1	SNHG15	-0.325181	2.34e-27
MAP2K7	SNHG15	0.379298	2.29e-37
MYC	SNHG15	0.41559	3.15e-45
NBR1	SNHG15	-0.337929	1.53e-29
PELP1	SNHG15	0.307095	1.96e-24
PIK3R4	SNHG15	-0.322882	5.65e-27
PTEN	SNHG15	-0.340988	4.42e-30
RAB24	SNHG15	0.328955	5.41e-28
RB1	SNHG15	-0.322324	6.99e-27
RHEB	SNHG15	0.373551	3.29e-36
WIPI2	SNHG15	0.378713	3.01e-37
ZFYVE1	SNHG15	-0.357474	4.29e-33
ARSB	AC135050.6	-0.303199	7.89e-24
CLN3	AC135050.6	0.488962	2.2e-64
EEF2K	AC135050.6	0.413159	1.14e-44
EIF4G1	AC135050.6	-0.337927	1.53e-29
ITGB1	AC135050.6	-0.31572	8.39e-26
MAPK3	AC135050.6	0.439827	4.8e-51
MLST8	AC135050.6	0.346038	5.51e-31
PRKAB1	AC135050.6	0.364798	1.72e-34
TSC2	AC135050.6	0.426096	1.08e-47
ARSB	AL118558.4	-0.324041	3.63e-27
ATG4B	AL118558.4	0.319219	2.27e-26
CAPN10	AL118558.4	0.345386	7.23e-31
CLN3	AL118558.4	0.395154	1.11e-40
HSPA8	AL118558.4	-0.312479	2.78e-25
ITGB1	AL118558.4	-0.387488	4.68e-39
NCKAP1	AL118558.4	-0.333793	8.03e-29
RAB24	AL118558.4	0.331933	1.68e-28
WDR45	AL118558.4	0.303956	6.03e-24
ATG2B	AC245014.3	0.333895	7.71e-29
BIRC6	AC245014.3	0.587277	1.24e-98
CFLAR	AC245014.3	0.325642	1.96e-27
KLHL24	AC245014.3	0.307148	1.93e-24
PIK3C3	AC245014.3	0.370638	1.24e-35
TSC1	AC245014.3	0.363142	3.58e-34
WDFY3	AC245014.3	0.483788	7.12e-63
ITGB4	LINC01235	0.315796	8.16e-26
ARNT	AC092611.2	0.305585	3.38e-24
ATF6	AC092611.2	0.355858	8.62e-33
ATG2B	AC092611.2	0.341225	4.01e-30
BAX	AC092611.2	-0.330719	2.71e-28
BIRC6	AC092611.2	0.53203	5.27e-78
CHMP4B	AC092611.2	-0.305128	3.98e-24
GABARAP	AC092611.2	-0.331312	2.15e-28
GOPC	AC092611.2	0.325005	2.5e-27
KIF5B	AC092611.2	0.50066	6.82e-68
KLHL24	AC092611.2	0.423434	4.65e-47
MAPK1	AC092611.2	0.378443	3.42e-37
MAPK8	AC092611.2	0.395054	1.17e-40
MTOR	AC092611.2	0.416013	2.52e-45
NCKAP1	AC092611.2	0.434706	8.92e-50
NPC1	AC092611.2	0.316347	6.65e-26
PIK3C3	AC092611.2	0.37652	8.36e-37
PIK3R4	AC092611.2	0.366355	8.58e-35
RAB33B	AC092611.2	0.307783	1.53e-24
RB1CC1	AC092611.2	0.42256	7.48e-47
TSC1	AC092611.2	0.317133	4.96e-26
WDFY3	AC092611.2	0.476679	7.65e-61
ITGA6	AC115522.1	0.315453	9.27e-26
ITGB1	AC100814.1	-0.300359	2.15e-23
ATG9A	PIK3CD-AS2	0.302673	9.51e-24
CFLAR	AC006946.2	0.337151	2.09e-29
DAPK1	AC006946.2	0.302536	9.98e-24
KLHL24	AC006946.2	0.339759	7.29e-30
MAPK8	AC006946.2	0.302974	8.55e-24
HSPB8	AL161719.1	0.343432	1.62e-30
NBR1	AL161719.1	0.320966	1.17e-26
ARSA	AC069281.2	0.359867	1.51e-33
ATF6	AC069281.2	-0.364764	1.74e-34
ATG16L2	AC069281.2	0.344259	1.15e-30
ATG2B	AC069281.2	-0.312092	3.2e-25
ATG4B	AC069281.2	0.658509	6.68e-132
ATG4D	AC069281.2	0.397481	3.5e-41
BAX	AC069281.2	0.548152	1.25e-83
BIRC6	AC069281.2	-0.325061	2.45e-27
CANX	AC069281.2	-0.393132	3.01e-40
CAPN10	AC069281.2	0.684633	1.63e-146
CHMP2B	AC069281.2	-0.312461	2.8e-25
CLN3	AC069281.2	0.30889	1.03e-24
EIF2S1	AC069281.2	-0.321323	1.02e-26
GNAI3	AC069281.2	-0.30394	6.07e-24
HGS	AC069281.2	0.312751	2.51e-25
HSPA8	AC069281.2	-0.31091	4.93e-25
ITGB1	AC069281.2	-0.431249	6.23e-49
KIF5B	AC069281.2	-0.363469	3.1e-34
MAP1LC3A	AC069281.2	0.353313	2.57e-32
MAP2K7	AC069281.2	0.492567	1.89e-65
MAPK1	AC069281.2	-0.423955	3.5e-47
MBTPS2	AC069281.2	-0.337216	2.04e-29
MLST8	AC069281.2	0.406288	4.05e-43
NCKAP1	AC069281.2	-0.459301	4.51e-56
PELP1	AC069281.2	0.322394	6.8e-27
PEX14	AC069281.2	0.457063	1.77e-55
PIK3R4	AC069281.2	-0.420654	2.1e-46
PTEN	AC069281.2	-0.308413	1.22e-24
RAB24	AC069281.2	0.66636	3.88e-136
RAB5A	AC069281.2	-0.320876	1.21e-26
RB1	AC069281.2	-0.337248	2.01e-29
RB1CC1	AC069281.2	-0.315659	8.58e-26
RGS19	AC069281.2	0.398539	2.06e-41
SIRT1	AC069281.2	-0.310768	5.2e-25
SPNS1	AC069281.2	0.388573	2.77e-39
ST13	AC069281.2	-0.302568	9.86e-24
STK11	AC069281.2	0.614571	2.24e-110
TSC2	AC069281.2	0.332106	1.57e-28
TUSC1	AC069281.2	0.326733	1.28e-27
ULK1	AC069281.2	0.330375	3.1e-28
ULK3	AC069281.2	0.436305	3.6e-50
VAMP7	AC069281.2	-0.311967	3.35e-25
WDFY3	AC069281.2	-0.334215	6.79e-29
WDR45	AC069281.2	0.423586	4.28e-47
WIPI2	AC069281.2	0.309046	9.72e-25
ATG12	LINC01184	0.347349	3.19e-31
PRKAB1	LINC01184	0.344698	9.61e-31
ATG2B	AC036214.2	0.326065	1.66e-27
BIRC6	AC036214.2	0.301215	1.59e-23
RB1CC1	AC036214.2	0.368383	3.45e-35
WDFY3	AC036214.2	0.327996	7.86e-28
UVRAG	AP002360.3	0.722075	2.3e-170
ATG16L2	AL031775.2	0.328196	7.28e-28
BIRC6	AL031775.2	0.376011	1.06e-36
CFLAR	AL031775.2	0.301826	1.28e-23
MAPK8	AL031775.2	0.330651	2.78e-28
PIK3C3	AL031775.2	0.308458	1.2e-24
TSC1	AL031775.2	0.313217	2.12e-25
WDFY3	AL031775.2	0.318548	2.92e-26
ATG4B	AC036176.1	0.345563	6.72e-31
CAPN10	AC036176.1	0.326624	1.34e-27
ITGB1	AC036176.1	-0.300293	2.2e-23
MAP1LC3A	AC036176.1	0.31037	6.01e-25
MAP2K7	AC036176.1	0.349069	1.55e-31
PEX14	AC036176.1	0.354268	1.71e-32
RB1	AC036176.1	-0.309813	7.36e-25
STK11	AC036176.1	0.347862	2.57e-31
TUSC1	AC036176.1	0.312852	2.42e-25
WDR45	AC036176.1	0.316347	6.65e-26
ARSA	LINC01637	0.377885	4.43e-37
ARSB	LINC01637	-0.321033	1.14e-26
ATG9B	LINC01637	0.330191	3.33e-28
ITGB1	LINC01637	-0.335294	4.41e-29
MAP1LC3A	LINC01637	0.323608	4.28e-27
PEX14	LINC01637	0.306867	2.13e-24
RAB24	LINC01637	0.34142	3.71e-30
WDR45	LINC01637	0.308628	1.13e-24
BIRC6	AC079684.1	0.33599	3.34e-29
MAPK8	AC079684.1	0.377514	5.27e-37
ATG2B	AC120114.1	0.393018	3.18e-40
BIRC6	AC120114.1	0.309754	7.51e-25
EEF2K	AC120114.1	0.334566	5.91e-29
MBTPS2	AC120114.1	0.445819	1.48e-52
MTOR	AC120114.1	0.347473	3.03e-31
NBR1	AC120114.1	0.367014	6.38e-35
PIK3C3	AC120114.1	0.337757	1.64e-29
PIK3R4	AC120114.1	0.414679	5.1e-45
TSC1	AC120114.1	0.347253	3.32e-31
ULK2	AC120114.1	0.352095	4.32e-32
WDFY3	AC120114.1	0.375843	1.14e-36
CAPN10	ARHGAP27P1-BPTFP1-KPNA2P3	0.323005	5.39e-27
CFLAR	ARHGAP27P1-BPTFP1-KPNA2P3	0.378013	4.18e-37
ARSA	TOLLIP-AS1	0.369213	2.37e-35
ARSB	TOLLIP-AS1	-0.329589	4.22e-28
ATG4B	TOLLIP-AS1	0.307821	1.51e-24
CAPN10	TOLLIP-AS1	0.346027	5.54e-31
GABARAP	TOLLIP-AS1	0.344537	1.03e-30
HSPA8	TOLLIP-AS1	-0.318314	3.19e-26
ITGB1	TOLLIP-AS1	-0.377992	4.22e-37
MLST8	TOLLIP-AS1	0.311588	3.85e-25
NCKAP1	TOLLIP-AS1	-0.318808	2.65e-26
PEX14	TOLLIP-AS1	0.38277	4.46e-38
RAB24	TOLLIP-AS1	0.356929	5.43e-33
STK11	TOLLIP-AS1	0.387286	5.16e-39
WDR45	TOLLIP-AS1	0.36579	1.1e-34
ARSB	AC010503.4	-0.405076	7.54e-43
ATG4D	AC010503.4	0.337089	2.15e-29
BAG1	AC010503.4	0.307422	1.75e-24
BCL2L1	AC010503.4	0.310234	6.31e-25
BNIP1	AC010503.4	0.320692	1.3e-26
CFLAR	AC010503.4	-0.376122	1.01e-36
CHMP4B	AC010503.4	0.338177	1.39e-29
CLN3	AC010503.4	0.334241	6.72e-29
DAPK1	AC010503.4	-0.311166	4.49e-25
FAS	AC010503.4	-0.383147	3.73e-38
FOXO1	AC010503.4	-0.358243	3.07e-33
ITGB1	AC010503.4	-0.449682	1.51e-53
MAPK3	AC010503.4	0.304459	5.04e-24
MLST8	AC099518.6	0.304767	4.52e-24
BIRC6	AC131009.3	0.313986	1.6e-25
APOL1	AC022706.1	0.314609	1.27e-25
CASP1	AC022706.1	0.373233	3.8e-36
CASP4	AC022706.1	0.425056	1.92e-47
CCR2	AC022706.1	0.413813	8.06e-45
CXCR4	AC022706.1	0.328718	5.94e-28
PRKCQ	AC022706.1	0.466067	6.75e-58
WDFY3	AC139887.2	0.306328	2.59e-24
ATG2B	NEAT1	0.318618	2.84e-26
BIRC6	NEAT1	0.473682	5.32e-60
CFLAR	NEAT1	0.359222	2e-33
TSC1	NEAT1	0.403453	1.73e-42
WDFY3	NEAT1	0.403216	1.95e-42
HDAC6	AC037459.3	0.317331	4.6e-26
SPNS1	AC037459.3	0.302235	1.11e-23
TSC1	AC037459.3	0.399419	1.33e-41
TSC2	AC037459.3	0.315641	8.64e-26
ATG16L2	AL022322.1	0.304399	5.15e-24
CAPN10	AL022322.1	0.333397	9.4e-29
TSC1	AL022322.1	0.334976	5.01e-29
ATG4B	LINC01063	0.313472	1.93e-25
BAX	LINC01063	0.340237	6.01e-30
BIRC6	AC078778.1	0.304336	5.27e-24
TSC1	AC078778.1	0.302521	1e-23
ATG16L2	AL022328.1	0.523914	2.75e-75
ATG4B	AL022328.1	0.377186	6.14e-37
CAPN10	AL022328.1	0.554397	6.83e-86
HSPA8	AL022328.1	-0.354336	1.66e-32
IKBKB	AL022328.1	0.31717	4.89e-26
MAP2K7	AL022328.1	0.383307	3.46e-38
RAB1A	AL022328.1	-0.362864	4.05e-34
RAB24	AL022328.1	0.461947	8.81e-57
SPNS1	AL022328.1	0.393814	2.15e-40
STK11	AL022328.1	0.426678	7.87e-48
TSC1	AL022328.1	0.439191	6.92e-51
TSC2	AL022328.1	0.448036	4e-53
ULK1	AL022328.1	0.312001	3.31e-25
ULK3	AL022328.1	0.359743	1.6e-33
ARSA	AC062017.1	0.459233	4.7e-56
ARSB	AC062017.1	-0.309905	7.11e-25
ATG16L2	AC062017.1	0.318412	3.07e-26
ATG4B	AC062017.1	0.55159	7.2e-85
BAX	AC062017.1	0.417667	1.04e-45
BNIP1	AC062017.1	0.327434	9.79e-28
CAPN10	AC062017.1	0.550242	2.21e-84
CHMP4B	AC062017.1	0.331884	1.71e-28
CLN3	AC062017.1	0.308434	1.21e-24
GOPC	AC062017.1	-0.314071	1.55e-25
ITGB1	AC062017.1	-0.374469	2.16e-36
MAP1LC3A	AC062017.1	0.343442	1.62e-30
MAP2K7	AC062017.1	0.37923	2.37e-37
MAPK1	AC062017.1	-0.322209	7.3e-27
MLST8	AC062017.1	0.372893	4.45e-36
NCKAP1	AC062017.1	-0.366916	6.67e-35
PEX14	AC062017.1	0.40464	9.42e-43
PIK3R4	AC062017.1	-0.309039	9.74e-25
RAB24	AC062017.1	0.572251	1.24e-92
RB1	AC062017.1	-0.303154	8.02e-24
SH3GLB1	AC062017.1	-0.306348	2.57e-24
STK11	AC062017.1	0.513691	5.77e-72
VAMP7	AC062017.1	-0.302478	1.02e-23
WDR45	AC062017.1	0.436579	3.08e-50
BIRC6	AP000873.2	0.500731	6.49e-68
CFLAR	AP000873.2	0.345573	6.69e-31
KLHL24	AP000873.2	0.326118	1.63e-27
MAPK8	AP000873.2	0.387263	5.22e-39
PIK3C3	AP000873.2	0.363128	3.6e-34
TSC1	AP000873.2	0.353199	2.7e-32
WDFY3	AP000873.2	0.373101	4.04e-36
CFLAR	AC011450.1	0.317902	3.72e-26
BNIP1	LINC00847	0.32197	8e-27
MAPK9	LINC00847	0.359636	1.67e-33
ATG16L2	AL512306.2	0.309896	7.14e-25
CFLAR	AL512306.2	0.372696	4.87e-36
TSC1	AL512306.2	0.422169	9.25e-47
ATG2B	AL133355.1	0.450797	7.75e-54
BAK1	AL133355.1	-0.347843	2.6e-31
BAX	AL133355.1	-0.311198	4.44e-25
BCL2	AL133355.1	0.423595	4.26e-47
BECN1	AL133355.1	0.341167	4.11e-30
BID	AL133355.1	-0.367527	5.07e-35
BIRC5	AL133355.1	-0.388896	2.37e-39
CDKN2A	AL133355.1	-0.342666	2.22e-30
EEF2K	AL133355.1	0.320355	1.48e-26
GAPDH	AL133355.1	-0.401803	3.99e-42
NBR1	AL133355.1	0.469281	8.87e-59
P4HB	AL133355.1	-0.320813	1.24e-26
PIK3C3	AL133355.1	0.360871	9.74e-34
PRKAB1	AL133355.1	0.383483	3.18e-38
PTEN	AL133355.1	0.317975	3.62e-26
SIRT1	AL133355.1	0.302953	8.61e-24
TSC1	AL133355.1	0.34516	7.94e-31
ULK2	AL133355.1	0.318958	2.5e-26
WDFY3	AL133355.1	0.353285	2.6e-32
ZFYVE1	AL133355.1	0.352636	3.43e-32
ATG16L2	AC103691.1	0.376472	8.55e-37
ATG4B	AC103691.1	0.391923	5.44e-40
BAX	AC103691.1	0.315979	7.62e-26
CANX	AC103691.1	-0.302018	1.2e-23
CAPN10	AC103691.1	0.451874	4.07e-54
CHMP2B	AC103691.1	-0.30131	1.54e-23
CLN3	AC103691.1	0.307193	1.9e-24
HSPA8	AC103691.1	-0.365498	1.26e-34
ITGB1	AC103691.1	-0.391888	5.53e-40
MAP1LC3A	AC103691.1	0.30889	1.03e-24
MAPK1	AC103691.1	-0.330199	3.32e-28
MTOR	AC103691.1	-0.302893	8.79e-24
NCKAP1	AC103691.1	-0.39512	1.13e-40
RAB1A	AC103691.1	-0.350441	8.7e-32
RAB24	AC103691.1	0.418427	6.94e-46
STK11	AC103691.1	0.337686	1.69e-29
ULK3	AC103691.1	0.333063	1.07e-28
WDR45	AC103691.1	0.358193	3.14e-33
APOL1	PSMB8-AS1	0.602741	3.79e-105
CASP1	PSMB8-AS1	0.582132	1.53e-96
CASP4	PSMB8-AS1	0.548589	8.71e-84
CASP8	PSMB8-AS1	0.307678	1.59e-24
CCR2	PSMB8-AS1	0.488951	2.22e-64
CFLAR	PSMB8-AS1	0.356839	5.64e-33
CXCR4	PSMB8-AS1	0.428291	3.23e-48
FAS	PSMB8-AS1	0.340105	6.34e-30
IKBKE	PSMB8-AS1	0.426159	1.05e-47
IL24	PSMB8-AS1	0.380568	1.26e-37
PRKCQ	PSMB8-AS1	0.587695	8.35e-99
RGS19	PSMB8-AS1	0.398673	1.93e-41
ATG2B	ATP1A1-AS1	0.304171	5.59e-24
BCL2	ATP1A1-AS1	0.348312	2.13e-31
IKBKB	ATP1A1-AS1	0.30549	3.49e-24
PIK3C3	ATP1A1-AS1	0.37591	1.11e-36
TSC1	ATP1A1-AS1	0.35374	2.14e-32
ARSB	SNHG11	-0.310931	4.9e-25
ATG4B	SNHG11	0.383576	3.05e-38
BCL2L1	SNHG11	0.337012	2.22e-29
CAPN10	SNHG11	0.396336	6.18e-41
CHMP4B	SNHG11	0.372769	4.71e-36
CLN3	SNHG11	0.35352	2.35e-32
ITGB1	SNHG11	-0.342517	2.36e-30
MAPK3	SNHG11	0.352415	3.77e-32
MLST8	SNHG11	0.393321	2.74e-40
NCKAP1	SNHG11	-0.323022	5.36e-27
RAB24	SNHG11	0.344263	1.15e-30
STK11	SNHG11	0.38532	1.33e-38
ULK1	SNHG11	0.308388	1.23e-24
ARSB	AC023509.4	-0.326345	1.49e-27
BNIP1	AC023509.4	0.36455	1.92e-34
CHMP4B	AC023509.4	0.312463	2.79e-25
CLN3	AC023509.4	0.409313	8.49e-44
DAPK1	AC023509.4	-0.32037	1.47e-26
FAS	AC023509.4	-0.301386	1.5e-23
ITGB1	AC023509.4	-0.383952	2.55e-38
MAPK3	AC023509.4	0.41378	8.2e-45
MLST8	AC023509.4	0.414953	4.41e-45
NCKAP1	AC023509.4	-0.326559	1.37e-27
WDR45	AC023509.4	0.338959	1.01e-29
BCL2L1	AC091982.3	0.313094	2.22e-25
CLN3	AC091982.3	0.30594	2.97e-24
MAPK3	AC091982.3	0.308823	1.05e-24
ATG4B	AC069544.1	0.318548	2.92e-26
BAX	AC069544.1	0.376033	1.05e-36
CAPN10	AC069544.1	0.365935	1.03e-34
MAP2K7	AC069544.1	0.328427	6.65e-28
PELP1	AC069544.1	0.358237	3.08e-33
RB1	AC069544.1	-0.317181	4.87e-26
WDR45	AC069544.1	0.337237	2.02e-29
ATG16L2	TNFRSF14-AS1	0.446879	7.91e-53
ATG4B	TNFRSF14-AS1	0.336351	2.89e-29
BCL2	TNFRSF14-AS1	0.311564	3.88e-25
CAPN10	TNFRSF14-AS1	0.442887	8.18e-52
IKBKB	TNFRSF14-AS1	0.360458	1.17e-33
MAPK3	TNFRSF14-AS1	0.326998	1.16e-27
PINK1	TNFRSF14-AS1	0.391505	6.67e-40
PRKAB1	TNFRSF14-AS1	0.369129	2.46e-35
RAB1A	TNFRSF14-AS1	-0.33049	2.97e-28
RAB24	TNFRSF14-AS1	0.3609	9.62e-34
STK11	TNFRSF14-AS1	0.457682	1.21e-55
TSC2	TNFRSF14-AS1	0.418795	5.7e-46
ULK3	TNFRSF14-AS1	0.363334	3.29e-34
BIRC6	AC090948.1	0.496788	1.02e-66
CFLAR	AC090948.1	0.482281	1.94e-62
FOXO1	AC090948.1	0.318092	3.46e-26
MAPK8	AC090948.1	0.361423	7.64e-34
PIK3C3	AC090948.1	0.360785	1.01e-33
TSC1	AC090948.1	0.37379	2.95e-36
WDFY3	AC090948.1	0.38813	3.44e-39
ATF4	SNHG21	0.349365	1.37e-31
CAPN10	SNHG21	0.347944	2.49e-31
CDKN2A	SNHG21	0.34082	4.73e-30
DAPK2	SNHG21	0.32252	6.49e-27
HGS	SNHG21	0.353019	2.91e-32
MAP2K7	SNHG21	0.38343	3.26e-38
MYC	SNHG21	0.302367	1.06e-23
ULK3	SNHG21	0.352006	4.48e-32
KLHL24	ACVR2B-AS1	0.304696	4.64e-24
MAPK8	ACVR2B-AS1	0.33738	1.91e-29
ITGA6	AC025154.2	0.37549	1.35e-36
BNIP1	HCG11	-0.322365	6.88e-27
CFLAR	HCG11	0.356467	6.63e-33
CHMP4B	HCG11	-0.303986	5.97e-24
DAPK1	HCG11	0.318938	2.52e-26
GOPC	HCG11	0.344634	9.87e-31
ITGA6	HCG11	0.316929	5.35e-26
ITGB1	HCG11	0.317552	4.24e-26
KLHL24	HCG11	0.42867	2.62e-48
SH3GLB1	HCG11	0.303775	6.43e-24
HSPB8	UBR5-AS1	0.3126	2.66e-25
RB1CC1	UBR5-AS1	0.422632	7.19e-47
BAK1	AC018797.2	-0.34491	8.8e-31
BCL2	AC018797.2	0.303394	7.36e-24
NBR1	AC018797.2	0.341859	3.09e-30
PIK3C3	AC018797.2	0.315132	1.04e-25
TSC1	AC018797.2	0.328357	6.83e-28
WDFY3	AC018797.2	0.380419	1.35e-37
ATG16L2	RAD51-AS1	0.495896	1.9e-66
ATG2B	RAD51-AS1	0.3949	1.26e-40
BIRC5	RAD51-AS1	-0.316167	7.11e-26
CAPN10	RAD51-AS1	0.36689	6.75e-35
EEF2K	RAD51-AS1	0.318865	2.59e-26
GAPDH	RAD51-AS1	-0.340602	5.17e-30
HSPA8	RAD51-AS1	-0.340198	6.1e-30
IKBKB	RAD51-AS1	0.419214	4.55e-46
P4HB	RAD51-AS1	-0.345143	8e-31
PIK3C3	RAD51-AS1	0.324139	3.49e-27
PRKAB1	RAD51-AS1	0.346318	4.91e-31
RAB1A	RAD51-AS1	-0.313809	1.7e-25
TSC1	RAD51-AS1	0.61016	2.12e-108
TSC2	RAD51-AS1	0.379141	2.47e-37
ULK3	RAD51-AS1	0.316414	6.48e-26
WDFY3	RAD51-AS1	0.314594	1.27e-25
ITGB1	AC087741.2	-0.325392	2.16e-27
WDR45	AC087741.2	0.303619	6.8e-24
ARSB	AP006284.1	-0.306239	2.67e-24
ATG16L2	AP006284.1	0.47771	3.91e-61
ATG4B	AP006284.1	0.392825	3.5e-40
CAPN10	AP006284.1	0.50599	1.55e-69
CLN3	AP006284.1	0.320839	1.23e-26
MAP2K7	AP006284.1	0.329108	5.1e-28
RAB1A	AP006284.1	-0.315346	9.64e-26
RAB24	AP006284.1	0.516967	5.12e-73
STK11	AP006284.1	0.446303	1.11e-52
TSC2	AP006284.1	0.43671	2.86e-50
ULK3	AP006284.1	0.443453	5.89e-52
ARSB	SNHG7	-0.332155	1.54e-28
ATF4	SNHG7	0.302259	1.1e-23
ATG4B	SNHG7	0.419943	3.08e-46
ATG4D	SNHG7	0.33248	1.35e-28
BAX	SNHG7	0.423849	3.71e-47
CAPN10	SNHG7	0.456477	2.53e-55
DDIT3	SNHG7	0.311159	4.5e-25
ITGB1	SNHG7	-0.394755	1.35e-40
MAP2K7	SNHG7	0.380521	1.29e-37
MAPK1	SNHG7	-0.351576	5.38e-32
MLST8	SNHG7	0.305737	3.2e-24
NCKAP1	SNHG7	-0.374365	2.26e-36
NFE2L2	SNHG7	-0.311458	4.04e-25
PELP1	SNHG7	0.31677	5.68e-26
PEX14	SNHG7	0.385174	1.42e-38
PIK3R4	SNHG7	-0.385485	1.23e-38
RAB24	SNHG7	0.443529	5.63e-52
SH3GLB1	SNHG7	-0.307886	1.48e-24
STK11	SNHG7	0.441528	1.8e-51
WDR45	SNHG7	0.354332	1.66e-32
ATG12	AP001486.2	0.339047	9.74e-30
ATG2B	AP001486.2	0.468251	1.7e-58
BAK1	AP001486.2	-0.319349	2.16e-26
BAX	AP001486.2	-0.328003	7.84e-28
BCL2	AP001486.2	0.376064	1.03e-36
EEF2K	AP001486.2	0.31656	6.14e-26
ITPR1	AP001486.2	0.369713	1.89e-35
NBR1	AP001486.2	0.321858	8.34e-27
PIK3C3	AP001486.2	0.443011	7.61e-52
RB1	AP001486.2	0.323611	4.28e-27
TSC1	AP001486.2	0.345274	7.57e-31
WDFY3	AP001486.2	0.394932	1.24e-40
ATG2B	KTN1-AS1	0.38547	1.23e-38
EEF2K	KTN1-AS1	0.318667	2.79e-26
ATG16L2	ASB16-AS1	0.351374	5.86e-32
BECN1	ASB16-AS1	0.421747	1.16e-46
CAPN10	ASB16-AS1	0.358985	2.22e-33
MAP2K7	ASB16-AS1	0.318235	3.28e-26
NBR1	ASB16-AS1	0.394587	1.47e-40
PRKAB1	ASB16-AS1	0.338134	1.41e-29
RAB24	ASB16-AS1	0.337626	1.73e-29
STK11	ASB16-AS1	0.336957	2.27e-29
TSC1	ASB16-AS1	0.318995	2.47e-26
TSC2	ASB16-AS1	0.357787	3.74e-33
ULK3	ASB16-AS1	0.302141	1.15e-23
CDKN2A	AL513165.1	0.45257	2.68e-54
MYC	AL513165.1	0.421182	1.58e-46
ATG12	AC004253.1	0.35245	3.71e-32
ATG16L2	AC004253.1	0.405622	5.7e-43
ATG2B	AC004253.1	0.327833	8.38e-28
BIRC6	AC004253.1	0.375218	1.53e-36
CFLAR	AC004253.1	0.365154	1.47e-34
HSPA8	AC004253.1	-0.309453	8.38e-25
MAPK8	AC004253.1	0.311752	3.63e-25
TSC1	AC004253.1	0.480607	5.85e-62
WDFY3	AC004253.1	0.351557	5.42e-32
ATG16L2	AC020907.4	0.502989	1.31e-68
ATG4B	AC020907.4	0.368405	3.41e-35
CAPN10	AC020907.4	0.485848	1.8e-63
HDAC6	AC020907.4	0.303943	6.06e-24
HSPA8	AC020907.4	-0.328454	6.58e-28
MAP2K7	AC020907.4	0.303884	6.19e-24
RAB24	AC020907.4	0.346164	5.23e-31
SPNS1	AC020907.4	0.357991	3.42e-33
TSC1	AC020907.4	0.406549	3.54e-43
TSC2	AC020907.4	0.384143	2.32e-38
ULK1	AC020907.4	0.300947	1.75e-23
ULK3	AC020907.4	0.400567	7.44e-42
ATG16L2	AP001107.4	0.418689	6.03e-46
ATG2B	AP001107.4	0.32278	5.87e-27
BIRC6	AP001107.4	0.352337	3.89e-32
IKBKB	AP001107.4	0.307359	1.79e-24
TSC1	AP001107.4	0.482713	1.45e-62
TSC2	AP001107.4	0.322393	6.81e-27
WDFY3	AP001107.4	0.373105	4.04e-36
CAPN10	SSSCA1-AS1	0.302799	9.09e-24
RELA	SSSCA1-AS1	0.419258	4.45e-46
SPNS1	SSSCA1-AS1	0.301949	1.23e-23
ATF4	AL035461.2	0.317065	5.08e-26
ATG4B	AL035461.2	0.354668	1.44e-32
BAX	AL035461.2	0.377514	5.27e-37
CAPN10	AL035461.2	0.337485	1.83e-29
ITGB1	AL035461.2	-0.393962	2e-40
NCKAP1	AL035461.2	-0.304688	4.65e-24
ZFYVE1	AL035461.2	-0.301652	1.36e-23
ATG9B	AL670729.1	0.34779	2.65e-31
ATG4B	AC064836.3	0.308819	1.05e-24
BIRC6	KDM4A-AS1	0.427882	4.05e-48
CFLAR	KDM4A-AS1	0.389958	1.42e-39
MAPK8	KDM4A-AS1	0.316006	7.55e-26
TSC1	KDM4A-AS1	0.418162	8e-46
WDFY3	KDM4A-AS1	0.347448	3.06e-31
ATG16L2	AC127502.2	0.311561	3.89e-25
ATG3	NCK1-DT	0.407359	2.33e-43
BID	NCK1-DT	0.34495	8.66e-31
BIRC5	NCK1-DT	0.322333	6.97e-27
CDKN2A	NCK1-DT	0.368592	3.14e-35
DAPK1	NCK1-DT	0.355403	1.05e-32
GAPDH	NCK1-DT	0.306712	2.25e-24
RHEB	NCK1-DT	0.348759	1.77e-31
ZFYVE1	NCK1-DT	-0.333066	1.07e-28
BAX	AC004687.1	0.320186	1.57e-26
CAPN10	AC004687.1	0.378611	3.16e-37
CASP1	AC004687.1	0.366613	7.64e-35
CASP4	AC004687.1	0.345105	8.12e-31
CCR2	AC004687.1	0.406601	3.45e-43
CFLAR	AC004687.1	0.313467	1.93e-25
CXCR4	AC004687.1	0.35203	4.44e-32
IKBKE	AC004687.1	0.383166	3.7e-38
IL24	AC004687.1	0.415073	4.14e-45
PRKCQ	AC004687.1	0.534897	5.54e-79
RGS19	AC004687.1	0.424402	2.74e-47
ARSB	SLC12A9-AS1	-0.356531	6.44e-33
ATG4B	SLC12A9-AS1	0.334243	6.72e-29
CAPN10	SLC12A9-AS1	0.34676	4.08e-31
ITGB1	SLC12A9-AS1	-0.338975	1e-29
MLST8	SLC12A9-AS1	0.322029	7.82e-27
PEX14	SLC12A9-AS1	0.370651	1.24e-35
APOL1	U62317.1	0.31462	1.26e-25
ATF4	U62317.1	0.37805	4.1e-37
BID	U62317.1	0.324983	2.52e-27
BIRC5	U62317.1	0.364415	2.04e-34
CDKN2A	U62317.1	0.357279	4.66e-33
GAPDH	U62317.1	0.328193	7.28e-28
IKBKE	U62317.1	0.336651	2.56e-29
RHEB	U62317.1	0.336836	2.38e-29
PIK3C3	AL359915.2	0.310081	6.67e-25
TSC1	AL359915.2	0.385538	1.19e-38
WDFY3	AL359915.2	0.300002	2.43e-23
ARNT	AL139011.1	0.438974	7.84e-51
ATF4	AL139011.1	-0.308319	1.26e-24
ATF6	AL139011.1	0.414485	5.65e-45
ATG12	AL139011.1	0.391863	5.6e-40
ATG2B	AL139011.1	0.481805	2.65e-62
BIRC6	AL139011.1	0.543621	5.11e-82
CD46	AL139011.1	0.390158	1.29e-39
CFLAR	AL139011.1	0.338221	1.36e-29
GAPDH	AL139011.1	-0.312101	3.19e-25
KLHL24	AL139011.1	0.303279	7.67e-24
MAPK8	AL139011.1	0.326305	1.52e-27
PIK3C3	AL139011.1	0.467497	2.74e-58
PIK3R4	AL139011.1	0.307893	1.47e-24
RAB33B	AL139011.1	0.305709	3.23e-24
TSC1	AL139011.1	0.600637	3.07e-104
WDFY3	AL139011.1	0.526596	3.55e-76
ATG12	LINC-PINT	0.326415	1.45e-27
ATG2B	LINC-PINT	0.362101	5.67e-34
BIRC6	LINC-PINT	0.553836	1.1e-85
CFLAR	LINC-PINT	0.425762	1.3e-47
KLHL24	LINC-PINT	0.349548	1.27e-31
MAPK8	LINC-PINT	0.357935	3.51e-33
PIK3C3	LINC-PINT	0.391359	7.17e-40
TSC1	LINC-PINT	0.374022	2.65e-36
WDFY3	LINC-PINT	0.459886	3.14e-56
BIRC6	ADNP-AS1	0.339381	8.5e-30
CFLAR	ADNP-AS1	0.311671	3.74e-25
MAPK8	ADNP-AS1	0.347086	3.56e-31
PIK3C3	ADNP-AS1	0.324569	2.96e-27
ATG12	AP001033.2	0.332473	1.36e-28
ATG2B	AP001033.2	0.324586	2.94e-27
BIRC6	AP001033.2	0.509485	1.24e-70
CFLAR	AP001033.2	0.362216	5.39e-34
KLHL24	AP001033.2	0.353769	2.11e-32
MAPK8	AP001033.2	0.398814	1.8e-41
PIK3C3	AP001033.2	0.394221	1.76e-40
TSC1	AP001033.2	0.310448	5.84e-25
WDFY3	AP001033.2	0.414473	5.69e-45
ATG2B	AC092902.2	0.337256	2.01e-29
BIRC6	AC092902.2	0.462651	5.7e-57
PIK3C3	AC092902.2	0.36746	5.23e-35
TSC1	AC092902.2	0.435629	5.28e-50
WDFY3	AC092902.2	0.452619	2.6e-54
APOL1	CARD8-AS1	0.41566	3.03e-45
ARSB	CARD8-AS1	0.348692	1.82e-31
ATG4C	CARD8-AS1	0.383216	3.61e-38
CASP1	CARD8-AS1	0.534125	1.02e-78
CASP4	CARD8-AS1	0.544753	2.03e-82
CASP8	CARD8-AS1	0.392886	3.39e-40
CCL2	CARD8-AS1	0.30112	1.64e-23
CCR2	CARD8-AS1	0.66491	2.4e-135
CFLAR	CARD8-AS1	0.499233	1.86e-67
CTSB	CARD8-AS1	0.306027	2.88e-24
CXCR4	CARD8-AS1	0.455842	3.72e-55
FAS	CARD8-AS1	0.434117	1.24e-49
FOXO1	CARD8-AS1	0.436194	3.83e-50
IL24	CARD8-AS1	0.346149	5.26e-31
MAP1LC3C	CARD8-AS1	0.336608	2.61e-29
NLRC4	CARD8-AS1	0.523529	3.69e-75
PRKCQ	CARD8-AS1	0.640246	1.58e-122
ATG16L2	AC004923.4	0.415872	2.71e-45
CAPN10	AC004923.4	0.300043	2.4e-23
TSC1	AC004923.4	0.307909	1.47e-24
TSC2	AC004923.4	0.310148	6.51e-25
ATG4B	AL031847.1	0.303948	6.05e-24
ATG9B	AL031847.1	0.320036	1.67e-26
CAPN10	AL031847.1	0.303242	7.77e-24
PEX14	AL031847.1	0.302822	9.02e-24
WDR45	AL031847.1	0.359037	2.17e-33
ITGA6	AC036108.3	0.31058	5.57e-25
NRG2	AC036108.3	0.315619	8.71e-26
TSC1	AC004067.1	0.336135	3.15e-29
SIRT2	CEBPA-DT	0.301032	1.69e-23
ULK1	AC020978.4	0.324754	2.76e-27
ATG12	AL031670.1	0.344109	1.23e-30
ATG2B	AL031670.1	0.434708	8.91e-50
BIRC6	AL031670.1	0.560007	5.76e-88
CFLAR	AL031670.1	0.454958	6.36e-55
EIF2AK2	AL031670.1	0.317188	4.86e-26
FOXO1	AL031670.1	0.321127	1.1e-26
KLHL24	AL031670.1	0.355377	1.06e-32
MAPK8	AL031670.1	0.420022	2.95e-46
PIK3C3	AL031670.1	0.424679	2.36e-47
TSC1	AL031670.1	0.460698	1.91e-56
WDFY3	AL031670.1	0.506685	9.39e-70
KLHL24	AC010615.2	0.305073	4.05e-24
MAPK8	AC010615.2	0.300279	2.21e-23
BIRC5	AC124283.2	0.344489	1.05e-30
HGS	AC124283.2	0.364148	2.29e-34
RPTOR	AC124283.2	0.364705	1.79e-34
ATG2B	AC018521.6	0.350347	9.05e-32
CALCOCO2	AC018521.6	0.320273	1.52e-26
FOXO1	AC018521.6	0.306661	2.3e-24
TSC1	AC018521.6	0.344318	1.13e-30
ATG9A	AC012073.1	0.308894	1.03e-24
BAK1	AC012073.1	0.376403	8.83e-37
BID	AC012073.1	0.406513	3.61e-43
BIRC5	AC012073.1	0.449045	2.2e-53
CDKN2A	AC012073.1	0.509543	1.19e-70
DAPK1	AC012073.1	0.415526	3.26e-45
GAPDH	AC012073.1	0.368164	3.81e-35
NBR1	AC012073.1	-0.367303	5.61e-35
PRKAB1	AC012073.1	-0.316596	6.06e-26
RHEB	AC012073.1	0.436899	2.57e-50
ZFYVE1	AC012073.1	-0.389887	1.47e-39
HDAC6	LINC01560	0.57511	9.47e-94
WDR45	LINC01560	0.380064	1.6e-37
APOL1	AC098613.1	0.334348	6.44e-29
CASP1	AC098613.1	0.395414	9.76e-41
CASP4	AC098613.1	0.424979	2e-47
CCR2	AC098613.1	0.395349	1.01e-40
CTSB	AC098613.1	0.32317	5.06e-27
FAS	AC098613.1	0.300846	1.81e-23
NLRC4	AC098613.1	0.424715	2.31e-47
ATG16L2	LINC01011	0.336608	2.61e-29
CAPN10	LINC01011	0.307482	1.71e-24
HSPA8	LINC01011	-0.314965	1.11e-25
ATG12	MAST4-AS1	0.332727	1.23e-28
ATG2B	MAST4-AS1	0.360004	1.42e-33
BIRC6	MAST4-AS1	0.391156	7.91e-40
PIK3C3	MAST4-AS1	0.340339	5.76e-30
TSC1	MAST4-AS1	0.328131	7.46e-28
WDFY3	MAST4-AS1	0.405343	6.57e-43
CAPN10	AC138028.4	0.300994	1.72e-23
CFLAR	AC138028.4	0.379977	1.67e-37
TSC1	AC138028.4	0.30732	1.81e-24
ATG16L2	AC116914.2	0.408849	1.08e-43
CAPN10	AC116914.2	0.422619	7.24e-47
CFLAR	AC116914.2	0.415803	2.81e-45
PRKCQ	AC116914.2	0.321668	8.97e-27
TSC1	AC116914.2	0.383863	2.66e-38
ATG16L2	AC005041.3	0.322555	6.4e-27
TSC1	AC005041.3	0.338739	1.1e-29
ARSA	FLJ37453	0.310962	4.84e-25
ATG4B	FLJ37453	0.428182	3.43e-48
ATG4D	FLJ37453	0.328223	7.2e-28
CAPN10	FLJ37453	0.475539	1.6e-60
ITGB1	FLJ37453	-0.30186	1.27e-23
MAP2K7	FLJ37453	0.359718	1.61e-33
MLST8	FLJ37453	0.308516	1.18e-24
PEX14	FLJ37453	0.449073	2.16e-53
PINK1	FLJ37453	0.340161	6.19e-30
RAB24	FLJ37453	0.346676	4.23e-31
STK11	FLJ37453	0.426469	8.83e-48
ULK3	FLJ37453	0.328177	7.33e-28
WDR45	FLJ37453	0.362924	3.94e-34
ATG4B	AL139089.1	0.329082	5.15e-28
CAPN10	AL139089.1	0.420455	2.34e-46
RAB24	AL139089.1	0.307476	1.71e-24
MLST8	MINCR	0.32866	6.07e-28
BCL2L1	AC124067.4	0.300095	2.35e-23
ULK2	AC124067.4	0.336059	3.25e-29
ITGB1	AC069307.1	-0.350669	7.9e-32
ARSB	AC108134.4	-0.321442	9.77e-27
ATG16L2	AC108134.4	0.30204	1.19e-23
ATG4B	AC108134.4	0.322927	5.55e-27
BCL2L1	AC108134.4	0.310073	6.69e-25
CAPN10	AC108134.4	0.342167	2.73e-30
CHMP4B	AC108134.4	0.322414	6.75e-27
CLN3	AC108134.4	0.476837	6.91e-61
ITGB1	AC108134.4	-0.366808	7e-35
MAPK1	AC108134.4	-0.303263	7.71e-24
MAPK3	AC108134.4	0.416222	2.25e-45
MLST8	AC108134.4	0.481935	2.43e-62
NCKAP1	AC108134.4	-0.337376	1.91e-29
PRKAB1	AC108134.4	0.31849	2.98e-26
RAB24	AC108134.4	0.331604	1.91e-28
STK11	AC108134.4	0.408464	1.32e-43
TSC2	AC108134.4	0.393967	1.99e-40
USP10	AC108134.4	-0.310748	5.23e-25
ITGA3	AC103974.1	0.442867	8.28e-52
ATG4B	AC242842.1	0.304432	5.09e-24
BAX	AC242842.1	0.333554	8.83e-29
CAPN10	AC242842.1	0.371966	6.79e-36
PEX14	AC242842.1	0.330551	2.9e-28
RAB24	AC242842.1	0.371593	8.05e-36
STK11	AC242842.1	0.327362	1.01e-27
WDR45	AC242842.1	0.31654	6.18e-26
ARSA	ENTPD3-AS1	0.303728	6.54e-24
BNIP1	ENTPD3-AS1	0.335365	4.29e-29
CHMP4B	ENTPD3-AS1	0.308696	1.1e-24
CLN3	ENTPD3-AS1	0.313425	1.96e-25
ITGB1	ENTPD3-AS1	-0.310254	6.27e-25
ATG16L2	AC136475.2	0.383908	2.6e-38
ATG4B	AC136475.2	0.346178	5.2e-31
CAPN10	AC136475.2	0.449692	1.5e-53
HSPA8	AC136475.2	-0.348407	2.05e-31
MAP2K7	AC136475.2	0.313102	2.21e-25
RAB24	AC136475.2	0.409535	7.56e-44
STK11	AC136475.2	0.385326	1.32e-38
ULK3	AC136475.2	0.318024	3.55e-26
WDR45	AC136475.2	0.306823	2.17e-24
EEF2K	FBXL19-AS1	0.366731	7.25e-35
SPNS1	FBXL19-AS1	0.305076	4.05e-24
TSC1	FBXL19-AS1	0.389373	1.88e-39
TSC2	FBXL19-AS1	0.340498	5.4e-30
BIRC5	SNHG16	0.448203	3.62e-53
PRKAR1A	SNHG16	0.334393	6.33e-29
ATG2B	AC093752.3	0.44898	2.28e-53
BCL2	AC093752.3	0.310608	5.51e-25
BID	AC093752.3	-0.306658	2.3e-24
EEF2K	AC093752.3	0.326427	1.45e-27
NBR1	AC093752.3	0.36787	4.35e-35
PIK3R4	AC093752.3	0.307068	1.98e-24
RAB33B	AC093752.3	0.313803	1.71e-25
TSC1	AC093752.3	0.531015	1.16e-77
TSC2	AC093752.3	0.312466	2.79e-25
WDFY3	AC093752.3	0.423879	3.65e-47
ARSB	GAS5	-0.303285	7.65e-24
ITGB1	GAS5	-0.327167	1.09e-27
MYC	GAS5	0.318828	2.63e-26
PELP1	GAS5	0.308127	1.35e-24
ATG16L2	AL031714.1	0.453832	1.26e-54
ATG4B	AL031714.1	0.361077	8.9e-34
CAPN10	AL031714.1	0.461645	1.06e-56
HDAC6	AL031714.1	0.305511	3.47e-24
IKBKB	AL031714.1	0.316667	5.9e-26
PRKAB1	AL031714.1	0.313538	1.88e-25
RAB24	AL031714.1	0.376335	9.11e-37
SPNS1	AL031714.1	0.486207	1.41e-63
STK11	AL031714.1	0.370549	1.29e-35
TSC1	AL031714.1	0.427588	4.76e-48
TSC2	AL031714.1	0.642488	1.21e-123
ULK1	AL031714.1	0.331308	2.15e-28
ULK3	AL031714.1	0.335062	4.84e-29
FOXO1	NR2F1-AS1	0.315565	8.89e-26
GRID1	NR2F1-AS1	0.344617	9.94e-31
BECN1	AL645924.1	0.322424	6.73e-27
AMBRA1	Z68871.1	0.302463	1.02e-23
ARNT	Z68871.1	0.392366	4.38e-40
ATF4	Z68871.1	-0.314869	1.15e-25
ATF6	Z68871.1	0.365295	1.38e-34
ATG12	Z68871.1	0.36246	4.84e-34
ATG2B	Z68871.1	0.61027	1.89e-108
BAX	Z68871.1	-0.351859	4.77e-32
BIRC6	Z68871.1	0.784335	3.54e-220
CAPNS1	Z68871.1	-0.378412	3.47e-37
CFLAR	Z68871.1	0.402386	2.97e-42
EDEM1	Z68871.1	0.309071	9.63e-25
EIF2AK2	Z68871.1	0.367874	4.34e-35
GABARAP	Z68871.1	-0.337839	1.59e-29
ITPR1	Z68871.1	0.309	9.88e-25
KIF5B	Z68871.1	0.393806	2.16e-40
KLHL24	Z68871.1	0.385989	9.63e-39
MAPK8	Z68871.1	0.409302	8.53e-44
MTOR	Z68871.1	0.417357	1.23e-45
NCKAP1	Z68871.1	0.316375	6.58e-26
PEX14	Z68871.1	-0.303167	7.98e-24
PIK3C3	Z68871.1	0.549726	3.4e-84
PIK3R4	Z68871.1	0.44188	1.47e-51
PTEN	Z68871.1	0.313823	1.69e-25
RAB33B	Z68871.1	0.302424	1.04e-23
RB1CC1	Z68871.1	0.33111	2.32e-28
TSC1	Z68871.1	0.578929	2.92e-95
WDFY3	Z68871.1	0.755451	3.35e-195
ATG16L2	ALOX12-AS1	0.301944	1.23e-23
CFLAR	ALOX12-AS1	0.314665	1.24e-25
PIK3C3	ALOX12-AS1	0.346981	3.72e-31
TSC1	ALOX12-AS1	0.419067	4.93e-46
ULK2	ALOX12-AS1	0.322234	7.23e-27
WDFY3	ALOX12-AS1	0.322741	5.96e-27
ARNT	AC007566.1	0.33677	2.44e-29
ATG16L2	AC007566.1	0.303057	8.3e-24
ATG2B	AC007566.1	0.362973	3.86e-34
BIRC6	AC007566.1	0.509213	1.52e-70
CFLAR	AC007566.1	0.441489	1.84e-51
MAPK8	AC007566.1	0.357951	3.48e-33
PIK3C3	AC007566.1	0.379432	2.15e-37
TSC1	AC007566.1	0.522363	8.94e-75
WDFY3	AC007566.1	0.462377	6.75e-57
CASP1	SERPINB9P1	0.339376	8.52e-30
CASP4	SERPINB9P1	0.306692	2.27e-24
CFLAR	SERPINB9P1	0.341518	3.56e-30
PRKCQ	SERPINB9P1	0.35455	1.51e-32
ATG2B	AC137932.1	0.329612	4.18e-28
BIRC6	AC137932.1	0.449318	1.87e-53
CFLAR	AC137932.1	0.386111	9.08e-39
TSC1	AC137932.1	0.449964	1.27e-53
WDFY3	AC137932.1	0.421785	1.14e-46
BIRC6	AC016727.1	0.368745	2.93e-35
TSC1	AC016727.1	0.392646	3.82e-40
WDFY3	AC016727.1	0.326335	1.5e-27
ATG12	AC011468.1	0.317736	3.96e-26
EIF4G1	AC011468.1	-0.312074	3.22e-25
ATG12	AC129510.1	0.319462	2.07e-26
ATG16L2	AC129510.1	0.415149	3.98e-45
ATG2B	AC129510.1	0.359758	1.59e-33
BIRC6	AC129510.1	0.347511	2.98e-31
CAPN10	AC129510.1	0.326832	1.24e-27
IKBKB	AC129510.1	0.310289	6.19e-25
PIK3C3	AC129510.1	0.351284	6.09e-32
RPTOR	AC129510.1	0.340714	4.94e-30
SPNS1	AC129510.1	0.312233	3.04e-25
TSC1	AC129510.1	0.563198	3.66e-89
TSC2	AC129510.1	0.35609	7.8e-33
WDFY3	AC129510.1	0.3949	1.26e-40
CDKN2A	AC100861.1	0.326427	1.45e-27
NRG1	AC005674.2	0.383741	2.82e-38
SPHK1	AC005674.2	0.308817	1.06e-24
ARNT	AC135050.5	0.303998	5.94e-24
ATG2B	AC135050.5	0.424384	2.77e-47
BIRC6	AC135050.5	0.446835	8.12e-53
EEF2K	AC135050.5	0.336305	2.94e-29
PIK3C3	AC135050.5	0.410186	5.39e-44
TSC1	AC135050.5	0.543923	4e-82
WDFY3	AC135050.5	0.459953	3.02e-56
ARSA	AP004609.3	0.325543	2.03e-27
ARSB	AP004609.3	-0.318609	2.85e-26
ITGB1	AP004609.3	-0.34232	2.56e-30
WDR45	AP004609.3	0.309943	7.02e-25
APOL1	AC004847.1	0.449272	1.92e-53
CASP1	AC004847.1	0.503643	8.26e-69
CASP4	AC004847.1	0.468569	1.39e-58
CASP8	AC004847.1	0.305936	2.98e-24
CCL2	AC004847.1	0.305258	3.8e-24
CCR2	AC004847.1	0.597213	8.88e-103
CFLAR	AC004847.1	0.44081	2.73e-51
CXCR4	AC004847.1	0.488805	2.45e-64
FAS	AC004847.1	0.421361	1.43e-46
FOXO1	AC004847.1	0.302196	1.12e-23
IKBKE	AC004847.1	0.347265	3.31e-31
IL24	AC004847.1	0.380141	1.54e-37
NLRC4	AC004847.1	0.388148	3.41e-39
PRKCQ	AC004847.1	0.707758	8.48e-161
RGS19	AC004847.1	0.354338	1.66e-32
ATG4B	AC142472.1	0.406862	3.01e-43
BAX	AC142472.1	0.382109	6.1e-38
CAPN10	AC142472.1	0.465112	1.23e-57
CLN3	AC142472.1	0.308911	1.02e-24
HSPA8	AC142472.1	-0.319909	1.75e-26
ITGB1	AC142472.1	-0.316259	6.87e-26
MAP2K7	AC142472.1	0.324048	3.62e-27
PELP1	AC142472.1	0.324417	3.14e-27
RAB1A	AC142472.1	-0.305658	3.29e-24
RAB24	AC142472.1	0.445911	1.4e-52
STK11	AC142472.1	0.371887	7.04e-36
WDR45	AC142472.1	0.340326	5.79e-30
ARSA	AL355001.2	0.347914	2.52e-31
ATG4B	AL355001.2	0.414086	6.98e-45
BAX	AL355001.2	0.367931	4.23e-35
CAPN10	AL355001.2	0.443835	4.71e-52
CLN3	AL355001.2	0.343795	1.4e-30
GABARAP	AL355001.2	0.317124	4.97e-26
ITGB1	AL355001.2	-0.310532	5.66e-25
MAP2K7	AL355001.2	0.333799	8.02e-29
MAPK1	AL355001.2	-0.342056	2.86e-30
MLST8	AL355001.2	0.380227	1.48e-37
NCKAP1	AL355001.2	-0.313315	2.04e-25
PEX14	AL355001.2	0.445384	1.9e-52
RAB24	AL355001.2	0.42044	2.35e-46
STK11	AL355001.2	0.495736	2.13e-66
BAX	CYTOR	0.371282	9.28e-36
BECN1	CYTOR	-0.316107	7.27e-26
NBR1	CYTOR	-0.342729	2.17e-30
PIK3R4	CYTOR	-0.343655	1.48e-30
SIRT1	CYTOR	-0.316119	7.24e-26
ATG16L2	Z69706.1	0.423429	4.66e-47
ATG4B	Z69706.1	0.379784	1.82e-37
CAPN10	Z69706.1	0.438281	1.17e-50
CLN3	Z69706.1	0.349396	1.35e-31
EIF4G1	Z69706.1	-0.323826	3.94e-27
HSPA8	Z69706.1	-0.366298	8.8e-35
ITGB1	Z69706.1	-0.377091	6.41e-37
LAMP2	Z69706.1	-0.326002	1.7e-27
MLST8	Z69706.1	0.317148	4.93e-26
NCKAP1	Z69706.1	-0.375846	1.14e-36
RAB1A	Z69706.1	-0.382086	6.17e-38
RAB24	Z69706.1	0.356837	5.65e-33
STK11	Z69706.1	0.449507	1.67e-53
TSC2	Z69706.1	0.300168	2.29e-23
ULK3	Z69706.1	0.307204	1.89e-24
WDR45	Z69706.1	0.300048	2.39e-23
ATG16L2	AL031709.1	0.382016	6.38e-38
ATG2B	AL031709.1	0.432136	3.79e-49
EEF2K	AL031709.1	0.419258	4.45e-46
GAPDH	AL031709.1	-0.314332	1.4e-25
IKBKB	AL031709.1	0.344794	9.24e-31
P4HB	AL031709.1	-0.302136	1.15e-23
PIK3C3	AL031709.1	0.335074	4.82e-29
PRKAB1	AL031709.1	0.375104	1.61e-36
SPNS1	AL031709.1	0.38693	6.13e-39
TSC1	AL031709.1	0.5846	1.53e-97
TSC2	AL031709.1	0.581333	3.2e-96
WDFY3	AL031709.1	0.354494	1.55e-32
ATF6	AL358472.2	0.305509	3.47e-24
CD46	AL358472.2	0.308331	1.26e-24
TSC1	AL358472.2	0.304416	5.12e-24
CD46	BMPR1B-DT	0.305163	3.93e-24
NBR1	BMPR1B-DT	0.346548	4.46e-31
IKBKB	AC027702.1	0.472116	1.46e-59
ULK2	AC027702.1	0.306383	2.54e-24
ATG16L2	AC010542.5	0.315421	9.38e-26
CAPN10	AC010542.5	0.323948	3.76e-27
CFLAR	AC010542.5	0.395211	1.08e-40
ARSB	AC027288.3	0.328185	7.31e-28
ATG2B	SLC25A21-AS1	0.307929	1.45e-24
BAK1	SLC25A21-AS1	-0.328682	6.02e-28
EIF4G1	SLC25A21-AS1	-0.316914	5.38e-26
PRKAB1	SLC25A21-AS1	0.346671	4.24e-31
ZFYVE1	SLC25A21-AS1	0.308716	1.09e-24
CFLAR	AC025171.1	0.325222	2.3e-27
ATF4	VIM-AS1	0.310292	6.18e-25
BID	VIM-AS1	0.318651	2.81e-26
CDKN2A	VIM-AS1	0.343219	1.77e-30
DAPK1	VIM-AS1	0.388458	2.93e-39
RHEB	VIM-AS1	0.382422	5.26e-38
CAPN10	MIR503HG	0.30392	6.11e-24
RAB24	MIR503HG	0.307324	1.81e-24
ATG4B	SNHG25	0.397244	3.93e-41
BAX	SNHG25	0.400194	8.98e-42
CAPN10	SNHG25	0.424543	2.54e-47
ITGB1	SNHG25	-0.311886	3.45e-25
MAP2K7	SNHG25	0.351145	6.46e-32
MAPK1	SNHG25	-0.316224	6.96e-26
NCKAP1	SNHG25	-0.313225	2.11e-25
NFE2L2	SNHG25	-0.336779	2.43e-29
PEX14	SNHG25	0.322256	7.17e-27
PIK3R4	SNHG25	-0.301578	1.4e-23
RAB24	SNHG25	0.430319	1.05e-48
RB1	SNHG25	-0.338515	1.21e-29
SH3GLB1	SNHG25	-0.315238	1e-25
STK11	SNHG25	0.390791	9.45e-40
ULK3	SNHG25	0.307266	1.85e-24
ATG16L2	NOP14-AS1	0.323871	3.87e-27
MAPK3	NOP14-AS1	0.321804	8.52e-27
PRKAB1	NOP14-AS1	0.374081	2.58e-36
TSC1	NOP14-AS1	0.320213	1.56e-26
TSC2	NOP14-AS1	0.364242	2.2e-34
ATF6	AC005034.3	0.38566	1.13e-38
ATG12	AC005034.3	0.427387	5.32e-48
ATG2B	AC005034.3	0.367633	4.83e-35
BAX	AC005034.3	-0.394347	1.65e-40
BIRC6	AC005034.3	0.478183	2.87e-61
CD46	AC005034.3	0.395839	7.91e-41
EIF2AK3	AC005034.3	0.379642	1.95e-37
GOPC	AC005034.3	0.307587	1.65e-24
KIF5B	AC005034.3	0.419786	3.35e-46
MAPK8	AC005034.3	0.318899	2.56e-26
MBTPS2	AC005034.3	0.385345	1.31e-38
NBR1	AC005034.3	0.315203	1.02e-25
NCKAP1	AC005034.3	0.390325	1.19e-39
PEX14	AC005034.3	-0.318403	3.08e-26
PIK3C3	AC005034.3	0.449379	1.8e-53
PIK3R4	AC005034.3	0.373856	2.86e-36
PTEN	AC005034.3	0.308944	1.01e-24
RAB1A	AC005034.3	0.309636	7.84e-25
RAB24	AC005034.3	-0.307828	1.51e-24
RAB33B	AC005034.3	0.358365	2.91e-33
RAB5A	AC005034.3	0.38216	5.96e-38
RB1	AC005034.3	0.373908	2.79e-36
SIRT1	AC005034.3	0.316649	5.94e-26
TBK1	AC005034.3	0.325482	2.08e-27
WDFY3	AC005034.3	0.434941	7.81e-50
ATG16L2	AC040977.1	0.326925	1.19e-27
ATG4B	AC040977.1	0.379119	2.49e-37
BAX	AC040977.1	0.328553	6.33e-28
CANX	AC040977.1	-0.357119	5e-33
CAPN10	AC040977.1	0.412049	2.04e-44
CLN3	AC040977.1	0.301519	1.43e-23
GABARAP	AC040977.1	0.385878	1.02e-38
HSPA8	AC040977.1	-0.430878	7.67e-49
ITGB1	AC040977.1	-0.354667	1.44e-32
MAPK1	AC040977.1	-0.339545	7.96e-30
NCKAP1	AC040977.1	-0.310937	4.89e-25
PELP1	AC040977.1	0.348227	2.21e-31
RAB24	AC040977.1	0.383564	3.06e-38
STK11	AC040977.1	0.397568	3.35e-41
WDR45	AC040977.1	0.310064	6.71e-25
ARNT	AL049840.1	0.348263	2.18e-31
ATG2B	AL049840.1	0.47912	1.56e-61
BIRC6	AL049840.1	0.609319	4.99e-108
CFLAR	AL049840.1	0.458532	7.22e-56
MAPK8	AL049840.1	0.345305	7.48e-31
PIK3C3	AL049840.1	0.412854	1.34e-44
TSC1	AL049840.1	0.536489	1.57e-79
WDFY3	AL049840.1	0.59333	3.85e-101
ATG16L2	AL353803.5	0.331361	2.1e-28
TSC1	AL353803.5	0.408892	1.06e-43
ARSB	MAGI2-AS3	0.380486	1.31e-37
ATG2B	MAGI2-AS3	0.348251	2.19e-31
ATG4D	MAGI2-AS3	-0.301281	1.55e-23
BIRC6	MAGI2-AS3	0.3287	5.98e-28
CFLAR	MAGI2-AS3	0.413943	7.53e-45
CHMP4B	MAGI2-AS3	-0.331443	2.04e-28
DLC1	MAGI2-AS3	0.523923	2.74e-75
FAS	MAGI2-AS3	0.349365	1.37e-31
FOXO1	MAGI2-AS3	0.700454	3.88e-156
GRID1	MAGI2-AS3	0.506993	7.53e-70
HSP90AB1	MAGI2-AS3	-0.31512	1.05e-25
ITGB1	MAGI2-AS3	0.331118	2.32e-28
MAP1LC3C	MAGI2-AS3	0.394827	1.3e-40
MLST8	MAGI2-AS3	-0.386579	7.25e-39
PELP1	MAGI2-AS3	-0.345228	7.72e-31
PTEN	MAGI2-AS3	0.389352	1.9e-39
RB1	MAGI2-AS3	0.336533	2.69e-29
SH3GLB1	MAGI2-AS3	0.310437	5.86e-25
TP63	MAGI2-AS3	0.344136	1.21e-30
WDFY3	MAGI2-AS3	0.337403	1.89e-29
ATG12	PSMA3-AS1	0.481679	2.88e-62
ATG16L2	PSMA3-AS1	0.420033	2.93e-46
ATG2B	PSMA3-AS1	0.48772	5.1e-64
BIRC6	PSMA3-AS1	0.328255	7.11e-28
EIF4G1	PSMA3-AS1	-0.30655	2.39e-24
GAPDH	PSMA3-AS1	-0.344718	9.53e-31
IKBKB	PSMA3-AS1	0.313487	1.92e-25
P4HB	PSMA3-AS1	-0.332682	1.25e-28
PIK3C3	PSMA3-AS1	0.369565	2.02e-35
PRKAB1	PSMA3-AS1	0.305788	3.14e-24
RAB33B	PSMA3-AS1	0.323035	5.33e-27
TSC1	PSMA3-AS1	0.535602	3.17e-79
WDFY3	PSMA3-AS1	0.384672	1.81e-38
BECN1	AC061961.1	0.356306	7.1e-33
NBR1	AC061961.1	0.349905	1.09e-31
BCL2	AC008268.1	0.316635	5.97e-26
IKBKB	AC008268.1	0.321288	1.04e-26
EIF4G1	AL138976.2	-0.306682	2.28e-24
ARSA	AC008608.2	0.397269	3.89e-41
ARSB	AC008608.2	-0.319507	2.03e-26
ATG4B	AC008608.2	0.468335	1.62e-58
BAX	AC008608.2	0.466701	4.53e-58
BNIP1	AC008608.2	0.368451	3.35e-35
CAPN10	AC008608.2	0.500837	6.02e-68
CHMP4B	AC008608.2	0.315542	8.97e-26
CLN3	AC008608.2	0.450422	9.69e-54
EIF2AK3	AC008608.2	-0.314762	1.2e-25
GNAI3	AC008608.2	-0.306055	2.85e-24
GOPC	AC008608.2	-0.319794	1.82e-26
ITGB1	AC008608.2	-0.404611	9.56e-43
KIF5B	AC008608.2	-0.300335	2.16e-23
MAP1LC3A	AC008608.2	0.364296	2.15e-34
MAP2K7	AC008608.2	0.325287	2.25e-27
MAPK1	AC008608.2	-0.361101	8.81e-34
MLST8	AC008608.2	0.417546	1.11e-45
MTOR	AC008608.2	-0.338681	1.13e-29
NCKAP1	AC008608.2	-0.417915	9.13e-46
NFE2L2	AC008608.2	-0.311543	3.91e-25
PELP1	AC008608.2	0.323026	5.35e-27
PEX14	AC008608.2	0.400804	6.6e-42
PIK3R4	AC008608.2	-0.346713	4.16e-31
RAB24	AC008608.2	0.568062	5.16e-91
RB1	AC008608.2	-0.365886	1.06e-34
SH3GLB1	AC008608.2	-0.347838	2.6e-31
STK11	AC008608.2	0.497092	8.29e-67
TUSC1	AC008608.2	0.377897	4.41e-37
VAMP7	AC008608.2	-0.321958	8.03e-27
WDR45	AC008608.2	0.422593	7.34e-47
CX3CL1	AL121760.1	0.333264	9.91e-29
ITGA6	AL121760.1	0.309345	8.72e-25
ATG16L2	AC007383.2	0.312907	2.37e-25
ATG4B	AC007383.2	0.419243	4.48e-46
CANX	AC007383.2	-0.337322	1.96e-29
CAPN10	AC007383.2	0.469953	5.79e-59
HSPA8	AC007383.2	-0.422064	9.78e-47
RAB24	AC007383.2	0.345912	5.81e-31
STK11	AC007383.2	0.336485	2.74e-29
WDR45	TMEM44-AS1	0.303482	7.14e-24
CFLAR	AC006001.2	0.323411	4.62e-27
MAP1LC3C	AL031316.1	0.337222	2.04e-29
ATG12	AL109614.1	0.313837	1.69e-25
ATG2B	AL109614.1	0.434149	1.22e-49
BIRC6	AL109614.1	0.657033	4.04e-131
CFLAR	AL109614.1	0.417471	1.16e-45
EIF2AK2	AL109614.1	0.331034	2.39e-28
KLHL24	AL109614.1	0.368879	2.76e-35
MAPK8	AL109614.1	0.406382	3.86e-43
PIK3C3	AL109614.1	0.445511	1.77e-52
TSC1	AL109614.1	0.453781	1.29e-54
WDFY3	AL109614.1	0.542575	1.19e-81
ATG12	AC090739.1	0.314378	1.38e-25
ATG2B	AC090739.1	0.391154	7.92e-40
BIRC6	AC090739.1	0.567013	1.3e-90
CFLAR	AC090739.1	0.384122	2.35e-38
KLHL24	AC090739.1	0.358427	2.83e-33
MAPK8	AC090739.1	0.411482	2.74e-44
PIK3C3	AC090739.1	0.427477	5.07e-48
TSC1	AC090739.1	0.385601	1.16e-38
WDFY3	AC090739.1	0.513681	5.81e-72
CAPN10	AL589843.1	0.301281	1.55e-23
ATF4	AC011445.2	0.301951	1.23e-23
BAX	AC011445.2	0.31326	2.09e-25
CAPNS1	AC011445.2	0.330327	3.16e-28
RB1	AC011445.2	-0.320134	1.6e-26
SIRT2	AC011445.2	0.442238	1.19e-51
WDR45	AC011445.2	0.388081	3.52e-39
BIRC6	AF131215.5	0.345757	6.2e-31
CFLAR	AF131215.5	0.416321	2.14e-45
FOXO1	AF131215.5	0.337709	1.67e-29
TSC1	AF131215.5	0.35001	1.04e-31
WDFY3	AF131215.5	0.325951	1.74e-27
CAPN1	AP003068.2	0.540451	6.63e-81
ATF4	MAPKAPK5-AS1	0.324571	2.96e-27
ATG4B	MAPKAPK5-AS1	0.392912	3.35e-40
BAX	MAPKAPK5-AS1	0.40466	9.32e-43
BNIP1	MAPKAPK5-AS1	0.363924	2.53e-34
CAPN10	MAPKAPK5-AS1	0.355656	9.4e-33
CHMP4B	MAPKAPK5-AS1	0.367037	6.32e-35
ITGB1	MAPKAPK5-AS1	-0.414544	5.48e-45
MLST8	MAPKAPK5-AS1	0.345334	7.39e-31
NCKAP1	MAPKAPK5-AS1	-0.313118	2.2e-25
PELP1	MAPKAPK5-AS1	0.327601	9.17e-28
WDR45	MAPKAPK5-AS1	0.375218	1.53e-36
ARSB	AC099522.2	-0.304725	4.59e-24
ITGB1	AC099522.2	-0.345286	7.53e-31
ATG12	AP003486.1	0.32497	2.54e-27
ATG2B	AP003486.1	0.415313	3.65e-45
BCL2	AP003486.1	0.317409	4.47e-26
BIRC5	AP003486.1	-0.306051	2.86e-24
GAPDH	AP003486.1	-0.333474	9.12e-29
NBR1	AP003486.1	0.377945	4.31e-37
PIK3C3	AP003486.1	0.342496	2.38e-30
PRKAB1	AP003486.1	0.316356	6.62e-26
RB1	AP003486.1	0.302832	8.98e-24
TSC1	AP003486.1	0.43532	6.3e-50
WDFY3	AP003486.1	0.400833	6.51e-42
BCL2	LINC00957	0.305344	3.68e-24
FKBP1B	LINC00957	0.341876	3.07e-30
GABARAPL2	LINC00957	0.340779	4.81e-30
MAPK8IP1	LINC00957	0.387352	5e-39
EIF4G1	AL035071.1	-0.391827	5.7e-40
HSPA8	AL035071.1	-0.416228	2.24e-45
ITGB1	AL035071.1	-0.358703	2.51e-33
PIK3R4	AL035071.1	-0.302287	1.09e-23
ATG16L2	AC027020.2	0.413228	1.1e-44
ULK3	AC027020.2	0.324625	2.9e-27
CALCOCO2	ERVE-1	0.313987	1.59e-25
WDFY3	ERVE-1	0.300956	1.74e-23
ATF6	AC011477.3	0.314351	1.39e-25
ATG12	AC011477.3	0.332526	1.33e-28
ATG2B	AC011477.3	0.405786	5.24e-43
BAX	AC011477.3	-0.337937	1.53e-29
BCL2	AC011477.3	0.365342	1.35e-34
BIRC6	AC011477.3	0.346877	3.89e-31
EIF2AK3	AC011477.3	0.324035	3.63e-27
MAPK8	AC011477.3	0.338048	1.46e-29
PIK3C3	AC011477.3	0.436559	3.12e-50
PIK3R4	AC011477.3	0.327868	8.27e-28
RAB33B	AC011477.3	0.343346	1.68e-30
SIRT1	AC011477.3	0.367309	5.59e-35
TSC1	AC011477.3	0.397814	2.96e-41
WDFY3	AC011477.3	0.382945	4.11e-38
ATG16L2	AP000553.2	0.3061	2.81e-24
ATG4B	AP000553.2	0.337603	1.75e-29
CAPN10	AP000553.2	0.374973	1.71e-36
RAB24	AP000553.2	0.358967	2.24e-33
ATF4	AL138724.1	0.394637	1.43e-40
ATG12	AL138724.1	-0.347158	3.46e-31
ATG2B	AL138724.1	-0.402998	2.18e-42
BAK1	AL138724.1	0.443055	7.42e-52
BAX	AL138724.1	0.417062	1.44e-45
BECN1	AL138724.1	-0.370178	1.53e-35
BID	AL138724.1	0.457562	1.31e-55
BIRC5	AL138724.1	0.356265	7.23e-33
CD46	AL138724.1	-0.428202	3.39e-48
CDKN2A	AL138724.1	0.527758	1.45e-76
DAPK1	AL138724.1	0.3386	1.17e-29
GAPDH	AL138724.1	0.370027	1.64e-35
IKBKE	AL138724.1	0.431614	5.08e-49
MAPK9	AL138724.1	-0.344837	9.08e-31
MBTPS2	AL138724.1	-0.339521	8.03e-30
MYC	AL138724.1	0.343961	1.3e-30
NBR1	AL138724.1	-0.417402	1.2e-45
PRKAB1	AL138724.1	-0.300552	2.01e-23
PRKCQ	AL138724.1	0.414319	6.17e-45
PTEN	AL138724.1	-0.308155	1.34e-24
RAB33B	AL138724.1	-0.300632	1.95e-23
RB1	AL138724.1	-0.373329	3.64e-36
RGS19	AL138724.1	0.333432	9.27e-29
RHEB	AL138724.1	0.369445	2.14e-35
SPHK1	AL138724.1	0.389184	2.06e-39
WDFY3	AL138724.1	-0.332781	1.2e-28
WIPI2	AL138724.1	0.318982	2.48e-26
ZFYVE1	AL138724.1	-0.377986	4.23e-37
BCL2L1	AC068888.1	0.310896	4.96e-25
NBR1	AC068888.1	0.336233	3.03e-29
PRKCD	AC068888.1	0.301324	1.53e-23
ULK2	AC068888.1	0.382932	4.13e-38
ATG2B	ARMCX5-GPRASP2	0.367414	5.33e-35
BAX	ARMCX5-GPRASP2	-0.32629	1.52e-27
BIRC6	ARMCX5-GPRASP2	0.380947	1.06e-37
KIF5B	ARMCX5-GPRASP2	0.30175	1.32e-23
MAPK8	ARMCX5-GPRASP2	0.397416	3.61e-41
PIK3C3	ARMCX5-GPRASP2	0.396164	6.73e-41
RAB33B	ARMCX5-GPRASP2	0.319725	1.87e-26
SIRT1	ARMCX5-GPRASP2	0.349195	1.47e-31
WDFY3	ARMCX5-GPRASP2	0.428105	3.58e-48
CAPN10	AC116407.2	0.357283	4.65e-33
ATG4B	AC027796.4	0.426924	6.87e-48
BAX	AC027796.4	0.307112	1.95e-24
CAPN10	AC027796.4	0.481607	3.02e-62
HDAC6	AC027796.4	0.338788	1.08e-29
MAP2K7	AC027796.4	0.344913	8.8e-31
PELP1	AC027796.4	0.390221	1.25e-39
RAB24	AC027796.4	0.432132	3.8e-49
SPNS1	AC027796.4	0.378958	2.69e-37
TSC2	AC027796.4	0.319922	1.74e-26
WDR45	AC027796.4	0.337666	1.7e-29
BIRC6	AC092910.3	0.516	1.05e-72
CFLAR	AC092910.3	0.305888	3.03e-24
KIF5B	AC092910.3	0.315645	8.63e-26
MAPK8	AC092910.3	0.311768	3.61e-25
TSC1	AC092910.3	0.402521	2.77e-42
WDFY3	AC092910.3	0.393059	3.12e-40
ATG16L2	MUC20-OT1	0.323765	4.03e-27
ATG2B	MUC20-OT1	0.337866	1.57e-29
BIRC6	MUC20-OT1	0.501401	4.04e-68
CFLAR	MUC20-OT1	0.474167	3.89e-60
KLHL24	MUC20-OT1	0.334207	6.81e-29
MAPK8	MUC20-OT1	0.323017	5.37e-27
PIK3C3	MUC20-OT1	0.333323	9.68e-29
TSC1	MUC20-OT1	0.467276	3.15e-58
WDFY3	MUC20-OT1	0.449307	1.88e-53
ATG16L2	AL021392.1	0.306765	2.21e-24
TSC1	AL021392.1	0.32666	1.32e-27
PRKAB1	GATA3-AS1	0.308374	1.24e-24
STK11	GATA3-AS1	0.315906	7.83e-26
ULK2	GATA3-AS1	0.314989	1.1e-25
CAPN10	SNHG3	0.300605	1.97e-23
CD46	SNHG3	-0.313694	1.78e-25
CDKN2A	SNHG3	0.397276	3.87e-41
MAP2K7	SNHG3	0.345039	8.35e-31
MYC	SNHG3	0.356098	7.77e-33
RB1	SNHG3	-0.326508	1.4e-27
ZFYVE1	SNHG3	-0.313552	1.87e-25
RHEB	LINC00665	0.309286	8.91e-25
ARNT	STARD4-AS1	0.37594	1.09e-36
ATG12	STARD4-AS1	0.301728	1.33e-23
ATG2B	STARD4-AS1	0.412316	1.77e-44
BIRC6	STARD4-AS1	0.620243	5.79e-113
CFLAR	STARD4-AS1	0.439761	4.99e-51
EIF2AK2	STARD4-AS1	0.337255	2.01e-29
KLHL24	STARD4-AS1	0.319156	2.32e-26
MAPK8	STARD4-AS1	0.337508	1.81e-29
PIK3C3	STARD4-AS1	0.407342	2.35e-43
TSC1	STARD4-AS1	0.442361	1.11e-51
WDFY3	STARD4-AS1	0.54604	7.09e-83
ATG16L2	AL513477.2	0.338194	1.38e-29
CAPN10	AL513477.2	0.330975	2.45e-28
HSPA8	AL513477.2	-0.372305	5.82e-36
ITGB1	AL513477.2	-0.30752	1.69e-24
ATG16L2	AL031186.1	0.311578	3.87e-25
ATG4B	AL031186.1	0.346337	4.87e-31
CAPN10	AL031186.1	0.378249	3.74e-37
ULK3	AL031186.1	0.32111	1.11e-26
ATG2B	TRAM2-AS1	0.317692	4.02e-26
BCL2	TRAM2-AS1	0.354367	1.64e-32
BID	TRAM2-AS1	-0.317902	3.72e-26
MBTPS2	TRAM2-AS1	0.302585	9.8e-24
NBR1	TRAM2-AS1	0.419254	4.46e-46
PIK3C3	TRAM2-AS1	0.315323	9.73e-26
SIRT1	TRAM2-AS1	0.307272	1.84e-24
ULK2	TRAM2-AS1	0.351437	5.71e-32
ATG10	TMEM161B-AS1	0.355359	1.07e-32
ATG12	TMEM161B-AS1	0.373396	3.53e-36
ATG16L2	TMEM161B-AS1	0.362	5.93e-34
BIRC6	TMEM161B-AS1	0.319108	2.36e-26
PIK3C3	TMEM161B-AS1	0.325677	1.93e-27
TSC1	TMEM161B-AS1	0.412555	1.56e-44
HDAC6	ZNF674-AS1	0.540856	4.79e-81
WDR45	ZNF674-AS1	0.426274	9.83e-48
CDKN2A	LMO7-AS1	0.309047	9.71e-25
ATG16L2	MIR600HG	0.350708	7.77e-32
BIRC6	MIR600HG	0.367254	5.73e-35
MAPK8	MIR600HG	0.331499	1.99e-28
PIK3C3	MIR600HG	0.318868	2.59e-26
TSC1	MIR600HG	0.604872	4.5e-106
WDFY3	MIR600HG	0.347374	3.16e-31
ERBB2	AC092142.1	0.333492	9.06e-29
ATF4	AP001505.1	0.390703	9.87e-40
ATG2B	AP001505.1	-0.440088	4.13e-51
ATG4B	AP001505.1	0.325833	1.82e-27
ATG9A	AP001505.1	0.360377	1.21e-33
BAK1	AP001505.1	0.331853	1.73e-28
BAX	AP001505.1	0.50098	5.44e-68
BECN1	AP001505.1	-0.310914	4.93e-25
BID	AP001505.1	0.390583	1.05e-39
BIRC5	AP001505.1	0.363949	2.5e-34
BNIP3L	AP001505.1	-0.323137	5.12e-27
CD46	AP001505.1	-0.391529	6.59e-40
CDKN2A	AP001505.1	0.461482	1.18e-56
EDEM1	AP001505.1	-0.321067	1.13e-26
GAPDH	AP001505.1	0.326211	1.57e-27
MAP2K7	AP001505.1	0.355706	9.2e-33
MAPK9	AP001505.1	-0.336723	2.49e-29
MBTPS2	AP001505.1	-0.314067	1.55e-25
MYC	AP001505.1	0.338819	1.07e-29
NBR1	AP001505.1	-0.360107	1.36e-33
PELP1	AP001505.1	0.433408	1.85e-49
PIK3R4	AP001505.1	-0.35144	5.7e-32
PTEN	AP001505.1	-0.337469	1.84e-29
RAB33B	AP001505.1	-0.324907	2.6e-27
RB1	AP001505.1	-0.423803	3.8e-47
RHEB	AP001505.1	0.37159	8.07e-36
SPHK1	AP001505.1	0.402069	3.48e-42
WDFY3	AP001505.1	-0.326141	1.61e-27
WDR45	AP001505.1	0.322675	6.11e-27
WIPI2	AP001505.1	0.317056	5.1e-26
ZFYVE1	AP001505.1	-0.387918	3.81e-39
ARNT	CR936218.1	0.306017	2.89e-24
ATG12	CR936218.1	0.356577	6.32e-33
ATG2B	CR936218.1	0.460879	1.71e-56
BIRC6	CR936218.1	0.59069	4.85e-100
CFLAR	CR936218.1	0.417155	1.37e-45
KLHL24	CR936218.1	0.318998	2.46e-26
MAPK8	CR936218.1	0.382397	5.33e-38
PIK3C3	CR936218.1	0.451873	4.07e-54
TSC1	CR936218.1	0.509356	1.37e-70
WDFY3	CR936218.1	0.560192	4.92e-88
ATG16L2	AGAP1-IT1	0.300031	2.41e-23
BIRC6	AGAP1-IT1	0.324709	2.81e-27
WDFY3	AGAP1-IT1	0.315614	8.73e-26
CAPN10	AC009403.1	0.301999	1.21e-23
ITGB1	LINC01705	0.325614	1.98e-27
CAPN10	AC073842.2	0.321329	1.02e-26
TSC1	AC073842.2	0.394161	1.81e-40
TSC2	AC073842.2	0.336454	2.77e-29
ULK3	AC073842.2	0.302484	1.02e-23
ARSA	RAB11B-AS1	0.3111	4.6e-25
ATG4B	RAB11B-AS1	0.350537	8.35e-32
ATG4D	RAB11B-AS1	0.342705	2.19e-30
BAX	RAB11B-AS1	0.363491	3.07e-34
CAPN10	RAB11B-AS1	0.384958	1.58e-38
CLN3	RAB11B-AS1	0.362854	4.07e-34
GNAI3	RAB11B-AS1	-0.314002	1.59e-25
ITGB1	RAB11B-AS1	-0.398268	2.36e-41
KIF5B	RAB11B-AS1	-0.342163	2.73e-30
MAP1LC3A	RAB11B-AS1	0.310697	5.33e-25
MAP2K7	RAB11B-AS1	0.419283	4.39e-46
MAPK1	RAB11B-AS1	-0.377154	6.23e-37
MBTPS2	RAB11B-AS1	-0.334195	6.85e-29
MTOR	RAB11B-AS1	-0.308948	1.01e-24
NCKAP1	RAB11B-AS1	-0.448893	2.41e-53
PEX14	RAB11B-AS1	0.438516	1.02e-50
PIK3R4	RAB11B-AS1	-0.359418	1.84e-33
RAB24	RAB11B-AS1	0.436085	4.08e-50
STK11	RAB11B-AS1	0.390581	1.05e-39
WDR45	RAB11B-AS1	0.3373	1.97e-29
CAPN10	ATP6V0E2-AS1	0.307538	1.68e-24
MAPK8IP1	ATP6V0E2-AS1	0.307802	1.52e-24
ATG12	AC005104.1	0.332734	1.22e-28
ATG16L2	AC005104.1	0.339802	7.17e-30
ATG2B	AC005104.1	0.359146	2.07e-33
BIRC6	AC005104.1	0.482435	1.75e-62
CFLAR	AC005104.1	0.520431	3.84e-74
KLHL24	AC005104.1	0.312968	2.32e-25
MAPK8	AC005104.1	0.413441	9.8e-45
PIK3C3	AC005104.1	0.32861	6.19e-28
TSC1	AC005104.1	0.523873	2.84e-75
WDFY3	AC005104.1	0.423566	4.33e-47
ARNT	MCM3AP-AS1	0.321099	1.11e-26
ATG2B	MCM3AP-AS1	0.387516	4.62e-39
BIRC6	MCM3AP-AS1	0.580999	4.35e-96
CFLAR	MCM3AP-AS1	0.361935	6.1e-34
EIF2AK2	MCM3AP-AS1	0.353257	2.63e-32
KIF5B	MCM3AP-AS1	0.314676	1.24e-25
KLHL24	MCM3AP-AS1	0.317958	3.64e-26
MAPK8	MCM3AP-AS1	0.418757	5.82e-46
PIK3C3	MCM3AP-AS1	0.427957	3.89e-48
TSC1	MCM3AP-AS1	0.502739	1.57e-68
WDFY3	MCM3AP-AS1	0.505024	3.09e-69
ATF4	Z83851.1	0.400574	7.42e-42
BID	Z83851.1	0.364724	1.78e-34
GAPDH	Z83851.1	0.309261	8.99e-25
BAX	AC005696.1	0.341177	4.09e-30
CAPN10	AC005696.1	0.309083	9.59e-25
CD46	AC005696.1	-0.301398	1.49e-23
CDKN2A	AC005696.1	0.325716	1.9e-27
MAP2K7	AC005696.1	0.355243	1.12e-32
MYC	AC005696.1	0.300364	2.14e-23
PELP1	AC005696.1	0.442755	8.84e-52
RB1	AC005696.1	-0.309404	8.53e-25
SPHK1	AC005696.1	0.330061	3.51e-28
ARSA	AC093673.1	0.301525	1.42e-23
ATF6	AC093673.1	-0.302875	8.85e-24
ATG2B	AC093673.1	-0.362609	4.53e-34
BAX	AC093673.1	0.346162	5.24e-31
BIRC6	AC093673.1	-0.317311	4.64e-26
MTOR	AC093673.1	-0.305103	4.01e-24
NBR1	AC093673.1	-0.334776	5.43e-29
PIK3C3	AC093673.1	-0.331559	1.95e-28
PIK3R4	AC093673.1	-0.378756	2.95e-37
RB1	AC093673.1	-0.303691	6.63e-24
WDFY3	AC093673.1	-0.353468	2.4e-32
WDR45	AC093673.1	0.337975	1.5e-29
ARNT	AC109460.2	0.338199	1.37e-29
ATG12	AC109460.2	0.366354	8.58e-35
ATG16L2	AC109460.2	0.349158	1.49e-31
ATG2B	AC109460.2	0.411489	2.73e-44
BIRC6	AC109460.2	0.364771	1.74e-34
CFLAR	AC109460.2	0.387367	4.97e-39
EEF2K	AC109460.2	0.36277	4.22e-34
IKBKB	AC109460.2	0.30438	5.19e-24
PIK3C3	AC109460.2	0.338488	1.22e-29
SPNS1	AC109460.2	0.422821	6.49e-47
TSC1	AC109460.2	0.604892	4.41e-106
TSC2	AC109460.2	0.472381	1.23e-59
WDFY3	AC109460.2	0.360275	1.26e-33
ATG12	Z98884.2	0.312319	2.95e-25
BIRC6	Z98884.2	0.455503	4.57e-55
CFLAR	Z98884.2	0.366125	9.5e-35
KLHL24	Z98884.2	0.361168	8.55e-34
MAPK8	Z98884.2	0.350417	8.79e-32
PIK3C3	Z98884.2	0.31813	3.41e-26
TSC1	Z98884.2	0.347285	3.28e-31
WDFY3	Z98884.2	0.392325	4.47e-40
ARSB	LINC01614	0.492638	1.8e-65
ITGB1	LINC01614	0.508321	2.89e-70
ATG16L2	AC093151.2	0.311977	3.34e-25
TSC1	AC093151.2	0.438014	1.36e-50
APOL1	U62317.4	0.305528	3.45e-24
BIRC6	AP003559.1	0.303503	7.08e-24
TSC1	AP003559.1	0.360902	9.61e-34
WDFY3	AP003559.1	0.339619	7.72e-30
CAPN2	AC092368.3	0.340145	6.23e-30
CFLAR	AL035587.1	0.404358	1.09e-42
PIK3C3	AL035587.1	0.329703	4.04e-28
TSC1	AL035587.1	0.363364	3.25e-34
ARNT	AL353804.1	0.310093	6.64e-25
ATG12	AL353804.1	0.320863	1.22e-26
ATG2B	AL353804.1	0.441994	1.37e-51
BIRC6	AL353804.1	0.573504	4.04e-93
CFLAR	AL353804.1	0.388029	3.61e-39
MAPK8	AL353804.1	0.362105	5.66e-34
PIK3C3	AL353804.1	0.426046	1.11e-47
TSC1	AL353804.1	0.485962	1.66e-63
WDFY3	AL353804.1	0.549374	4.55e-84
ARNT	AC091185.1	0.309365	8.65e-25
BIRC6	AC091185.1	0.426756	7.54e-48
CFLAR	AC091185.1	0.474901	2.42e-60
DAPK1	AC091185.1	0.306886	2.12e-24
KLHL24	AC091185.1	0.33083	2.59e-28
TSC1	AC091185.1	0.357912	3.54e-33
WDFY3	AC091185.1	0.317952	3.65e-26
BCL2L1	AC108134.2	0.336994	2.23e-29
CLN3	AC108134.2	0.495199	3.08e-66
EEF2K	AC108134.2	0.332273	1.47e-28
MAPK3	AC108134.2	0.463461	3.44e-57
MLST8	AC108134.2	0.398694	1.91e-41
TSC2	AC108134.2	0.393593	2.4e-40
ARSA	NEBL-AS1	0.378787	2.91e-37
ARSB	NEBL-AS1	-0.376298	9.27e-37
ATG4B	NEBL-AS1	0.365028	1.55e-34
CAPN10	NEBL-AS1	0.385035	1.52e-38
CHMP4B	NEBL-AS1	0.325792	1.85e-27
MAP1LC3A	NEBL-AS1	0.351369	5.87e-32
MAPK3	NEBL-AS1	0.331965	1.66e-28
MLST8	NEBL-AS1	0.30997	6.95e-25
PEX14	NEBL-AS1	0.352892	3.07e-32
RAB24	NEBL-AS1	0.426931	6.84e-48
STK11	NEBL-AS1	0.432171	3.72e-49
TUSC1	NEBL-AS1	0.308003	1.42e-24
WDR45	NEBL-AS1	0.355777	8.92e-33
ATG2B	AC007637.1	0.442734	8.94e-52
BIRC6	AC007637.1	0.385733	1.09e-38
IKBKB	AC007637.1	0.313983	1.6e-25
ITPR1	AC007637.1	0.364211	2.23e-34
NBR1	AC007637.1	0.345793	6.1e-31
PIK3C3	AC007637.1	0.394044	1.92e-40
TSC1	AC007637.1	0.40114	5.57e-42
ULK2	AC007637.1	0.317771	3.9e-26
WDFY3	AC007637.1	0.473502	5.98e-60
UVRAG	KCTD21-AS1	0.401915	3.77e-42
ARSA	AC133552.5	0.428963	2.23e-48
ARSB	AC133552.5	-0.301553	1.41e-23
ATG4B	AC133552.5	0.384053	2.43e-38
BAX	AC133552.5	0.368417	3.4e-35
BCL2L1	AC133552.5	0.321024	1.15e-26
BNIP1	AC133552.5	0.330232	3.28e-28
CAPN10	AC133552.5	0.345473	6.97e-31
CHMP4B	AC133552.5	0.353057	2.86e-32
CLN3	AC133552.5	0.469256	9.02e-59
GAA	AC133552.5	0.312577	2.68e-25
ITGB1	AC133552.5	-0.362727	4.3e-34
MAP1LC3A	AC133552.5	0.314817	1.17e-25
MAPK3	AC133552.5	0.423618	4.2e-47
MLST8	AC133552.5	0.528977	5.66e-77
NCKAP1	AC133552.5	-0.345368	7.28e-31
PEX14	AC133552.5	0.344643	9.84e-31
RAB24	AC133552.5	0.401084	5.73e-42
RB1	AC133552.5	-0.302934	8.67e-24
SH3GLB1	AC133552.5	-0.322134	7.51e-27
STK11	AC133552.5	0.427631	4.65e-48
WDR45	AC133552.5	0.360526	1.13e-33
CAPN10	AC105219.1	0.317916	3.7e-26
SPNS1	MMP25-AS1	0.303963	6.02e-24
TSC2	MMP25-AS1	0.382626	4.78e-38
BECN1	MIR4435-2HG	-0.314349	1.39e-25
NBR1	MIR4435-2HG	-0.344455	1.06e-30
ARSA	CH17-340M24.3	0.355252	1.12e-32
BAX	CH17-340M24.3	0.341812	3.16e-30
BCL2L1	CH17-340M24.3	0.308629	1.13e-24
BIRC6	CH17-340M24.3	-0.320058	1.65e-26
BNIP1	CH17-340M24.3	0.363956	2.5e-34
CAPNS1	CH17-340M24.3	0.311054	4.68e-25
CHMP4B	CH17-340M24.3	0.411289	3.03e-44
CLN3	CH17-340M24.3	0.484125	5.68e-63
GOPC	CH17-340M24.3	-0.32067	1.31e-26
ITGB1	CH17-340M24.3	-0.382414	5.28e-38
KLHL24	CH17-340M24.3	-0.309568	8.04e-25
MAP1LC3A	CH17-340M24.3	0.306369	2.55e-24
MAPK1	CH17-340M24.3	-0.336494	2.73e-29
MAPK3	CH17-340M24.3	0.367883	4.32e-35
MLST8	CH17-340M24.3	0.416342	2.11e-45
NCKAP1	CH17-340M24.3	-0.361457	7.53e-34
PEX14	CH17-340M24.3	0.306927	2.09e-24
RAB24	CH17-340M24.3	0.313191	2.14e-25
SH3GLB1	CH17-340M24.3	-0.325942	1.74e-27
WDR45	CH17-340M24.3	0.322064	7.72e-27
ARSB	AP000695.1	0.503458	9.43e-69
CTSB	AP000695.1	0.322278	7.11e-27
FOXO1	AP000695.1	0.301679	1.35e-23
GRID1	AP000695.1	0.441996	1.37e-51
ITGB1	AP000695.1	0.439364	6.27e-51
PELP1	AP000695.1	-0.318711	2.74e-26
ATG12	AC124312.5	0.378161	3.9e-37
ATG2B	AC124312.5	0.512287	1.62e-71
BIRC6	AC124312.5	0.558893	1.5e-87
ITPR1	AC124312.5	0.30526	3.79e-24
KLHL24	AC124312.5	0.406372	3.88e-43
MAPK8	AC124312.5	0.346518	4.51e-31
PIK3C3	AC124312.5	0.44336	6.21e-52
PTEN	AC124312.5	0.324821	2.69e-27
RAB33B	AC124312.5	0.327171	1.08e-27
TSC1	AC124312.5	0.3202	1.57e-26
WDFY3	AC124312.5	0.532237	4.48e-78
ATG16L2	AC093620.1	0.386613	7.14e-39
ATG4B	AC093620.1	0.387211	5.35e-39
CAPN10	AC093620.1	0.478307	2.65e-61
RAB24	AC093620.1	0.42795	3.9e-48
RAB7A	AC093620.1	-0.319012	2.45e-26
STK11	AC093620.1	0.400775	6.7e-42
ATG12	ANKRD10-IT1	0.423373	4.81e-47
ATG2B	ANKRD10-IT1	0.435971	4.35e-50
BIRC6	ANKRD10-IT1	0.474736	2.7e-60
CFLAR	ANKRD10-IT1	0.459358	4.35e-56
EIF2AK2	ANKRD10-IT1	0.303473	7.16e-24
GOPC	ANKRD10-IT1	0.328915	5.49e-28
KLHL24	ANKRD10-IT1	0.37905	2.57e-37
MAPK8	ANKRD10-IT1	0.352755	3.26e-32
PIK3C3	ANKRD10-IT1	0.382902	4.19e-38
PTEN	ANKRD10-IT1	0.323698	4.13e-27
RAB33B	ANKRD10-IT1	0.335826	3.57e-29
TSC1	ANKRD10-IT1	0.456551	2.42e-55
WDFY3	ANKRD10-IT1	0.435695	5.09e-50
ATG16L2	AC016773.1	0.4113	3.01e-44
ATG4B	AC016773.1	0.581454	2.86e-96
ATG4D	AC016773.1	0.303972	6e-24
BAX	AC016773.1	0.502912	1.39e-68
CANX	AC016773.1	-0.356211	7.4e-33
CAPN10	AC016773.1	0.637981	2.08e-121
CHMP2B	AC016773.1	-0.303027	8.39e-24
HSPA8	AC016773.1	-0.345907	5.82e-31
ITGB1	AC016773.1	-0.375822	1.16e-36
MAP2K7	AC016773.1	0.43538	6.09e-50
MAPK1	AC016773.1	-0.347111	3.53e-31
MBTPS2	AC016773.1	-0.339772	7.25e-30
NCKAP1	AC016773.1	-0.377809	4.59e-37
PELP1	AC016773.1	0.348652	1.85e-31
PEX14	AC016773.1	0.32111	1.11e-26
PIK3R4	AC016773.1	-0.331538	1.96e-28
RAB24	AC016773.1	0.576827	1.99e-94
RB1	AC016773.1	-0.321739	8.73e-27
RGS19	AC016773.1	0.313316	2.04e-25
STK11	AC016773.1	0.428895	2.31e-48
ULK3	AC016773.1	0.421059	1.69e-46
WDR45	AC016773.1	0.427233	5.79e-48
CAPN10	ITGB2-AS1	0.392102	4.98e-40
CASP1	ITGB2-AS1	0.394148	1.82e-40
CASP4	ITGB2-AS1	0.385351	1.31e-38
CCR2	ITGB2-AS1	0.421793	1.13e-46
CFLAR	ITGB2-AS1	0.362587	4.58e-34
CXCR4	ITGB2-AS1	0.458205	8.82e-56
FAS	ITGB2-AS1	0.314771	1.19e-25
IKBKE	ITGB2-AS1	0.417327	1.25e-45
IL24	ITGB2-AS1	0.409305	8.52e-44
PRKCQ	ITGB2-AS1	0.56626	2.52e-90
RAB24	ITGB2-AS1	0.308286	1.28e-24
RGS19	ITGB2-AS1	0.406981	2.83e-43
BIRC6	AC022784.5	0.341019	4.36e-30
WDFY3	AC022784.5	0.301541	1.42e-23
ATG12	AC084824.4	0.391399	7.03e-40
ATG2B	AC084824.4	0.317014	5.18e-26
BIRC6	AC084824.4	0.375152	1.57e-36
KLHL24	AC084824.4	0.302754	9.24e-24
MAPK8	AC084824.4	0.365903	1.05e-34
PIK3C3	AC084824.4	0.39684	4.81e-41
TSC1	AC084824.4	0.320258	1.53e-26
WDFY3	AC084824.4	0.327521	9.46e-28
ATG2B	AL356311.1	0.36237	5.04e-34
BIRC6	AL356311.1	0.424283	2.93e-47
PIK3C3	AL356311.1	0.342547	2.33e-30
TSC1	AL356311.1	0.374244	2.39e-36
WDFY3	AL356311.1	0.442689	9.18e-52
ATG2B	AP001528.2	0.322125	7.54e-27
BIRC6	AP001528.2	0.365674	1.16e-34
FOXO1	AP001528.2	0.34928	1.42e-31
TSC1	AP001528.2	0.326407	1.46e-27
WDFY3	AP001528.2	0.345575	6.68e-31
BIRC6	AC022196.1	0.330406	3.06e-28
WDFY3	AC022196.1	0.33103	2.4e-28
BIRC6	AC025165.4	0.338476	1.23e-29
CFLAR	AC025165.4	0.31782	3.83e-26
MAPK8	AC025165.4	0.331331	2.13e-28
TSC1	AC025165.4	0.394412	1.6e-40
WDFY3	AC025165.4	0.304086	5.76e-24
ARSA	YTHDF3-AS1	0.330824	2.6e-28
ATG4B	YTHDF3-AS1	0.313194	2.14e-25
BAX	YTHDF3-AS1	0.410939	3.64e-44
BNIP1	YTHDF3-AS1	0.324107	3.54e-27
CAPN10	YTHDF3-AS1	0.322569	6.37e-27
CLN3	YTHDF3-AS1	0.324103	3.54e-27
GAA	YTHDF3-AS1	0.330255	3.25e-28
ITGB1	YTHDF3-AS1	-0.300697	1.91e-23
MLST8	YTHDF3-AS1	0.381211	9.33e-38
NCKAP1	YTHDF3-AS1	-0.310418	5.9e-25
NFE2L2	YTHDF3-AS1	-0.308287	1.28e-24
PEX14	YTHDF3-AS1	0.331975	1.65e-28
RAB24	YTHDF3-AS1	0.35031	9.2e-32
RB1	YTHDF3-AS1	-0.333454	9.19e-29
STK11	YTHDF3-AS1	0.312312	2.95e-25
WDR45	YTHDF3-AS1	0.311404	4.12e-25
BIRC6	AP001271.1	0.417895	9.23e-46
CFLAR	AP001271.1	0.314011	1.58e-25
TSC1	AP001271.1	0.314102	1.53e-25
UVRAG	AP001271.1	0.387698	4.23e-39
WDFY3	AP001271.1	0.354816	1.35e-32
AMBRA1	AC004771.3	0.308055	1.39e-24
ATG2B	AC004771.3	0.32001	1.68e-26
HDAC6	AC004771.3	0.358644	2.58e-33
IKBKB	AC004771.3	0.325987	1.71e-27
PINK1	AC004771.3	0.305086	4.03e-24
RAC1	AC004771.3	-0.30751	1.69e-24
RPTOR	AC004771.3	0.309036	9.75e-25
SPNS1	AC004771.3	0.398973	1.66e-41
TSC1	AC004771.3	0.339927	6.81e-30
TSC2	AC004771.3	0.341356	3.8e-30
ULK2	AC004771.3	0.39104	8.37e-40
PIK3R4	AP003392.4	0.349809	1.14e-31
ATG16L2	AL139349.1	0.418596	6.34e-46
CAPN10	AL139349.1	0.379955	1.68e-37
RAB24	AL139349.1	0.331201	2.24e-28
SPNS1	AL139349.1	0.318603	2.86e-26
STK11	AL139349.1	0.317458	4.39e-26
TSC1	AL139349.1	0.340487	5.42e-30
TSC2	AL139349.1	0.395857	7.84e-41
ULK1	AL139349.1	0.323037	5.32e-27
ULK3	AL139349.1	0.361924	6.13e-34
PELP1	AC012146.1	0.346643	4.28e-31
PRKAB1	LINC02568	0.325938	1.75e-27
TSC2	LINC02568	0.312247	3.03e-25
ATG16L2	AC018809.1	0.349245	1.44e-31
CAPN10	AC018809.1	0.343256	1.74e-30
HSPA8	AC018809.1	-0.313657	1.8e-25
TSC1	AC018809.1	0.338774	1.09e-29
ARSA	KMT2E-AS1	0.381101	9.82e-38
ARSB	KMT2E-AS1	-0.34948	1.3e-31
ATF6	KMT2E-AS1	-0.3091	9.53e-25
ATG4B	KMT2E-AS1	0.500744	6.43e-68
ATG4D	KMT2E-AS1	0.316495	6.29e-26
BAX	KMT2E-AS1	0.470263	4.76e-59
BNIP1	KMT2E-AS1	0.308454	1.2e-24
CANX	KMT2E-AS1	-0.313479	1.92e-25
CAPN10	KMT2E-AS1	0.506137	1.39e-69
CLN3	KMT2E-AS1	0.359518	1.76e-33
ITGB1	KMT2E-AS1	-0.427605	4.72e-48
MAP1LC3A	KMT2E-AS1	0.327639	9.03e-28
MAP2K7	KMT2E-AS1	0.326182	1.59e-27
MAPK1	KMT2E-AS1	-0.314958	1.11e-25
MBTPS2	KMT2E-AS1	-0.300952	1.74e-23
MLST8	KMT2E-AS1	0.375845	1.14e-36
NCKAP1	KMT2E-AS1	-0.396645	5.3e-41
NFE2L2	KMT2E-AS1	-0.313074	2.23e-25
PELP1	KMT2E-AS1	0.375694	1.23e-36
PEX14	KMT2E-AS1	0.354169	1.78e-32
PIK3R4	KMT2E-AS1	-0.333537	8.9e-29
RAB24	KMT2E-AS1	0.497327	7.04e-67
RB1	KMT2E-AS1	-0.379822	1.79e-37
SH3GLB1	KMT2E-AS1	-0.323566	4.35e-27
STK11	KMT2E-AS1	0.377651	4.94e-37
VAMP3	KMT2E-AS1	-0.301705	1.34e-23
WDR45	KMT2E-AS1	0.415903	2.67e-45
ATG2B	COX10-AS1	0.44381	4.78e-52
BIRC6	COX10-AS1	0.324465	3.08e-27
IKBKB	COX10-AS1	0.317697	4.01e-26
PIK3C3	COX10-AS1	0.3897	1.61e-39
TSC1	COX10-AS1	0.412751	1.41e-44
ULK2	COX10-AS1	0.328628	6.15e-28
WDFY3	COX10-AS1	0.36453	1.93e-34
CAPN10	AC004918.1	0.307009	2.03e-24
HSPA8	AC004918.1	-0.3294	4.55e-28
RB1CC1	AC064807.4	0.362991	3.83e-34
BIRC5	AC145207.5	0.395121	1.13e-40
HGS	AC145207.5	0.396803	4.9e-41
ZFYVE1	AC145207.5	-0.316117	7.24e-26
RB1CC1	BAALC-AS1	0.446839	8.1e-53
CFLAR	BX322234.1	0.324386	3.18e-27
NRG2	AL356479.1	0.31877	2.68e-26
ATG2B	SIAH2-AS1	0.436764	2.77e-50
BCL2	SIAH2-AS1	0.332909	1.14e-28
BIRC6	SIAH2-AS1	0.3346	5.83e-29
PIK3C3	SIAH2-AS1	0.311098	4.61e-25
TSC1	SIAH2-AS1	0.412112	1.97e-44
WDFY3	SIAH2-AS1	0.415217	3.84e-45
BIRC6	AC083843.2	0.379661	1.93e-37
MAPK8	AC083843.2	0.32299	5.42e-27
[truncated: 6,611 more rows]
